# Supplementary material for: The adaptive landscape of a metallo-enzyme is shaped by environment-dependent epistasis
Source: Nat Commun. 2021 Jun 23;12:3867. doi: 10.1038/s41467-021-23943-x (PMC8222346; doi:10.1038/s41467-021-23943-x)
Supplement: Supplementary file 4 — Source Data [file 41467_2021_23943_MOESM4_ESM.zip]

Archive with 10 entries (10 files):
- Figure2_S2_S3_data.xlsx
- __MACOSX/._Figure2_S2_S3_data.xlsx
- Figure4_data.xlsx
- __MACOSX/._Figure4_data.xlsx
- Figure5a_data.xlsx
- __MACOSX/._Figure5a_data.xlsx
- Figure5B_data.xlsx
- __MACOSX/._Figure5B_data.xlsx
- Figure5C_data.xlsx
- __MACOSX/._Figure5C_data.xlsx
