# Supplementary material for: The adaptive landscape of a metallo-enzyme is shaped by environment-dependent epistasis
Source: Nat Commun. 2021 Jun 23;12:3867. doi: 10.1038/s41467-021-23943-x (PMC8222346; doi:10.1038/s41467-021-23943-x)
Supplement: Supplementary file 4 — Source Data [file 41467_2021_23943_MOESM4_ESM.zip › Figure2_S2_S3_data.xlsx]

## Sheet: Figure 2
Figure 2a
Metal	Activity of ancestor	SE	Activity of derived	SE
Ca	3.09063	0.261575	1300.16	37.1444
Cd	218.433	7.9339	5172.46	220.383
Co	77.3069	8.09957	12173.7	423.581
Cu	30.9378	3.53059	5043.87	300.337
Mg	18.5762	3.89286	1817.77	101.699
Mn	482.505	51.0267	10510.1	101.504
Ni	1241.37	65.1336	22614.5	1067.97
Zn	3.79638	0.227957	3470.11	108.785
Figure 2b
	Fold change	Error	Fold change	Error
Zn	914.058	61.9153	8.53187	0.985461
Cu	163.033	20.9855	7.01767	0.820861
Mg	97.8548	21.2248	2.60698	0.553699
Ni	18.2175	1.286	2.72468	0.217046
Co	157.473	17.3847	5.72341	0.85722
Cd	23.6798	1.32578	3.1315	0.141485
Mn	21.7823	2.31314	0.641481	0.0756281
Ca	420.677	37.5776	12.147	1.26342
Raw lysate data can be found in sheets labelled "Mg, Cu, Ca, Mn, Zn, Cd, Ni, Co"

## Sheet: Figure S2
Figure S2a						Figure S2b
	Average (nm/sec/uM)		Average (nm/sec/uM)
	MPH-m5	MPH-m5 error	MPH	MPH error		Fold Changeover m5)	Error
Zn	1.2706	0.134869	457.205	7.65623		359.835	6.41711
Cu	18.1541	0.674718	1196.61	63.9637		65.9142	1.21796
Mg	36.4907	0.468978	839.798	69.2753		23.014	1.01206
Ni	234.64	9.0186	2380.5	184.109		10.1454	1.11668
Co	24.2859	1.46623	1731.39	96.9654		71.2918	1.47041
Cd	158.584	1.42892	1015.51	39.2448		6.40357	1.02682
Mn	108.046	2.66763	1107.19	68.1886		10.2474	1.07736
Ca	34.4644	0.532793	964.816	34.5421		27.9945	1.08924
Figure S2c-d	Lysate (fold change)	Error	Purified (fold change)	Error
Zn	914.058	61.9153	359.835	6.41711
Cu	163.033	20.9855	65.9142	1.21796
Mg	97.8548	21.2248	23.014	1.01206
Ni	18.2175	1.286	10.1454	1.11668
Co	157.473	17.3847	71.2918	1.47041
Cd	23.6798	1.32578	6.40357	1.02682
Mn	21.7823	2.31314	10.2474	1.07736
Ca	420.677	37.5776	27.9945	1.08924
Raw lysate data can be found in sheets labelled "Mg, Cu, Ca, Mn, Zn, Cd, Ni, Co"
Raw data for purified enzymes
mOD/min	Zn	Co	Mg	Cd	Ca	Mn	Ni	Cu
MPH	2.983	11.738	5.225	4.61	6.21	7.446	9.703	7.398
MPH	2.891	10.755	5.855	4.326	5.899	7.121	8.325	7.43
MPH	2.909	10.599	5.005	4.645	6.324	6.586	9.26	8.119
MPH-m5	0.359	6.618	9.397	32.272	8.875	63.288	125.661	4.673
MPH-m5	0.3	5.925	9.357	32.629	8.624	64.327	134.354	4.472
MPH-m5	0.36	6.03	9.173	32.052	8.839	66.423	134.475	4.814
Buffer	0.015	0.007	0.009	-0.011	-0.024	-0.02	1.339	0.028
Buffer	0.017	0.002	0.018	-0.019	-0.031	-0.069	-0.022	0.029
Buffer Average	0.016	0.0045	0.0135	na	na	na	na	0.0285
Activity-Buffer	Zn	Co	Mg	Cd	Ca	Mn	Ni	Cu
MPH	2.967	11.7335	5.2115	4.61	6.21	7.446	9.703	7.3695
MPH	2.875	10.7505	5.8415	4.326	5.899	7.121	8.325	7.4015
MPH	2.893	10.5945	4.9915	4.645	6.324	6.586	9.26	8.0905
MPH-m5	0.343	6.6135	9.3835	32.272	8.875	63.288	125.661	4.6445
MPH-m5	0.284	5.9205	9.3435	32.629	8.624	64.327	134.354	4.4435
MPH-m5	0.344	6.0255	9.1595	32.052	8.839	66.423	134.475	4.7855
mM/min (ext 18300, length 0.58)	Zn	Co	Mg	Cd	Ca	Mn	Ni	Cu
MPH	0.000279536	0.00110547	0.000491002	0.000434332	0.000585076	0.000701526	0.00091417	0.000694319
MPH	0.000270869	0.00101286	0.000550358	0.000407575	0.000555775	0.000670906	0.000784341	0.000697334
MPH	0.000272565	0.000998163	0.000470275	0.00043763	0.000595817	0.000620501	0.000872433	0.000762248
MPH-m5	3.23158e-05	0.000623092	0.000884068	0.00304051	0.00083616	0.00596269	0.0118392	0.000437582
MPH-m5	2.67571e-05	0.000557801	0.0008803	0.00307415	0.000812512	0.00606058	0.0126582	0.000418645
MPH-m5	3.241e-05	0.000567694	0.000862964	0.00301979	0.000832768	0.00625806	0.0126696	0.000450867
nM/sec	Zn	Co	Mg	Cd	Ca	Mn	Ni	Cu
MPH	4.65894	18.4246	8.18337	7.23887	9.75127	11.6921	15.2362	11.572
MPH	4.51448	16.881	9.17263	6.79292	9.26292	11.1818	13.0724	11.6222
MPH	4.54274	16.636	7.83792	7.29383	9.93028	10.3417	14.5405	12.7041
MPH-m5	0.538597	10.3849	14.7345	50.6752	13.936	99.3782	197.32	7.29304
MPH-m5	0.445952	9.29668	14.6717	51.2358	13.5419	101.01	210.97	6.97742
MPH-m5	0.540167	9.46156	14.3827	50.3298	13.8795	104.301	211.16	7.51445
nM/sec/uM of protein	Zn	Co	Mg	Cd	Ca	Mn	Ni	Cu			Average
MPH	465.894	1842.46	818.337	1034.12	975.127	1169.21	2539.36	1157.2			Zn	Co	Mg	Cd	Ca	Mn	Ni	Cu
MPH	451.448	1688.1	917.263	970.416	926.292	1118.18	2178.73	1162.22		MPH	457.205	1731.39	839.798	1015.51	964.816	1107.19	2380.5	1196.61
MPH	454.274	1663.6	783.792	1041.98	993.028	1034.17	2423.42	1270.41		MPH stdev	7.65623	96.9654	69.2753	39.2448	34.5421	68.1886	184.109	63.9637
MPH-m5	1.34649	25.9622	36.8362	158.36	34.84	105.273	224.482	18.2326		MPH-m5	1.2706	24.2859	36.4907	158.584	34.4644	107.588	234.907	18.1541
MPH-m5	1.11488	23.2417	36.6792	160.112	33.8547	107.002	240.011	17.4435		MPH-m5 stdev	0.134869	1.46623	0.468978	1.42892	0.532793	2.65633	9.02886	0.674718
MPH-m5	1.35042	23.6539	35.9568	157.28	34.6987	110.488	240.227	18.7861
Protein	Concentration	Final concentration
Zn	4.63122	0.01
Zn m5	7.27673	0.4
Cu	5.89023	0.01
Cu m5	6.60738	0.4
Mg	3.83439	0.01
Mg m5	10.2728	0.4
Ni	6.33646	0.01
Ni m5	8.79072	0.9
Co	7.83451	0.01
Co m5	8.50386	0.4
Cd	7.42016	0.007
Cd m5	3.22879	0.3
Mn	10.6394	0.01
Mn m5	9.44413	0.9
Ca	6.03366	0.01
Ca m5	6.63926	0.4

## Sheet: Figure S3
Figure S3
	72 (fold change)	error		193 (fold change)	error		258 (fold change)	error		271 (fold change)	error		273 (fold change)	error
Zn	8.53187	0.985461		1.86766	0.233028		9.87259	1.01596		0.163118	0.0248739		4.66312	0.460544
Cu	7.01767	0.820861		2.57802	0.494695		3.49739	0.421123		0.410428	0.0493569		8.71469	1.25371
Mg	2.60698	0.553699		1.50099	0.31695		14.2058	2.98554		0.243272	0.0605769		1.50518	0.35228
Ni	2.72468	0.217046		1.71894	0.131659		8.94159	0.677746		0.221895	0.0131571		1.22823	0.135543
Co	5.72341	0.85722		1.78134	0.242205		8.76802	0.986381		0.221436	0.0267707		1.31437	0.188135
Cd	3.1315	0.141485		1.56278	0.0838389		12.3614	0.477133		1.76031	0.083149		1.63514	0.167418
Mn	0.641481	0.0756281		1.19855	0.129464		7.88817	0.999757		0.205062	0.0228521		0.911535	0.105466
Ca	12.147	1.26342		1.69031	0.231073		10.0076	2.84224		0.104148	0.0270093		3.12594	0.52222
Raw lysate data can be found in sheets labelled "Mg, Cu, Ca, Mn, Zn, Cd, Ni, Co"

## Sheet: Mg
Raw data used for figures 2, 4, S2, and S3
Raw values (mOD/min)(metal - dilution factor of lysate in assay)
Final	1	2	3
MPH-WT	434.826	442.164	466.261
193/258/271/273	61.986	63.677	55.536			400ul culture	20ul plus 180 ul buffer		OD of sample
72/258/271/273	45.444	26.851	50.11			200ul lysate
72/193/271/273	48.141	52.617	50.285			20ul lysate plus 80 substrate
72/193/258/273	74.697	79.484	78.429
72/193/258/271	26.515	20.846	21.002
258/271/273	40.148	43.506	39.752
193/271/273	2.821	2.809	3.159
193/258/273	75.874	71.493	74.978
193/258/271	17.135	18.152	18.288
72/271/273	3.864	3.838	3.649
72/258/273	7.788	7.226	7.413
72/258/271	7.452	7.422	7.677
72/193/273	55.541	56.773	58.86
72/193/271	3.487	3.615	3.643
72/193/258	29.971	26.779	29.154
271/273	1.995	1.995	1.996
258/273	45.559	47.476	48.095
258/271	13.064	14.118	13.807
193/273	12.607	12.295	12.836
193/271	1.34	1.603	1.502
193/258	80.195	80.714	83.805
72/273	5.753	5.576	5.663
72/271	1.396	1.522	1.473
72/258	14.719	18.529	18.009
72/193	15.162	15.774	16.125
273	7.494	7.652	6.891
271	0.799	1.076	1.061
258	69.071	65.677	74.126
193	7.746	7.645	7.958
72	12.279	11.685	11.519
MPH-M5	6.263	6.418	2.962
Normalized to Dilution (mOD/min)
Final	1	2	3
MPH-WT	2174.13	2210.82	2331.31
193/258/271/273	309.93	318.385	277.68
72/258/271/273	227.22	134.255	250.55
72/193/271/273	240.705	263.085	251.425
72/193/258/273	373.485	397.42	392.145
72/193/258/271	132.575	104.23	105.01
258/271/273	200.74	217.53	198.76
193/271/273	14.105	14.045	15.795
193/258/273	379.37	357.465	374.89
193/258/271	85.675	90.76	91.44
72/271/273	19.32	19.19	18.245
72/258/273	38.94	36.13	37.065
72/258/271	37.26	37.11	38.385
72/193/273	277.705	283.865	294.3
72/193/271	17.435	18.075	18.215
72/193/258	149.855	133.895	145.77
271/273	9.975	9.975	9.98
258/273	227.795	237.38	240.475
258/271	65.32	70.59	69.035
193/273	63.035	61.475	64.18
193/271	6.7	8.015	7.51
193/258	400.975	403.57	419.025
72/273	28.765	27.88	28.315
72/271	6.98	7.61	7.365
72/258	73.595	92.645	90.045
72/193	75.81	78.87	80.625
273	37.47	38.26	34.455
271	3.995	5.38	5.305
258	345.355	328.385	370.63
193	38.73	38.225	39.79
72	61.395	58.425	57.595
MPH-M5	31.315	32.09	14.81
M/min (ext. co. 18,300; path length normalization for 0.58)
Final	1	2	3
MPH-WT	0.000204836	0.000208293	0.000219644
193/258/271/273	2.92001e-05	2.99967e-05	2.61617e-05
72/258/271/273	2.14076e-05	1.26489e-05	2.36056e-05
72/193/271/273	2.26781e-05	2.47866e-05	2.36881e-05
72/193/258/273	3.5188e-05	3.7443e-05	3.6946e-05
72/193/258/271	1.24906e-05	9.82005e-06	9.89354e-06
258/271/273	1.89128e-05	2.04946e-05	1.87262e-05
193/271/273	1.32891e-06	1.32325e-06	1.48813e-06
193/258/273	3.57424e-05	3.36786e-05	3.53203e-05
193/258/271	8.07189e-06	8.55097e-06	8.61504e-06
72/271/273	1.82024e-06	1.80799e-06	1.71896e-06
72/258/273	3.66874e-06	3.40399e-06	3.49209e-06
72/258/271	3.51046e-06	3.49633e-06	3.61645e-06
72/193/273	2.6164e-05	2.67444e-05	2.77275e-05
72/193/271	1.64264e-06	1.70294e-06	1.71613e-06
72/193/258	1.41186e-05	1.26149e-05	1.37337e-05
271/273	9.39796e-07	9.39796e-07	9.40268e-07
258/273	2.14617e-05	2.23648e-05	2.26564e-05
258/271	6.15414e-06	6.65065e-06	6.50415e-06
193/273	5.93885e-06	5.79188e-06	6.04673e-06
193/271	6.31242e-07	7.55135e-07	7.07556e-07
193/258	3.77779e-05	3.80224e-05	3.94785e-05
72/273	2.7101e-06	2.62672e-06	2.6677e-06
72/271	6.57622e-07	7.16978e-07	6.93895e-07
72/258	6.93377e-06	8.72857e-06	8.48361e-06
72/193	7.14245e-06	7.43075e-06	7.5961e-06
273	3.53024e-06	3.60467e-06	3.24618e-06
271	3.7639e-07	5.06878e-07	4.99812e-07
258	3.25377e-05	3.09389e-05	3.4919e-05
193	3.64895e-06	3.60138e-06	3.74882e-06
72	5.78434e-06	5.50452e-06	5.42632e-06
MPH-M5	2.95035e-06	3.02337e-06	1.39533e-06
uM/sec
Final	1	2	3
MPH-WT	3.41393	3.47155	3.66074
193/258/271/273	0.486669	0.499945	0.436028
72/258/271/273	0.356793	0.210814	0.393427
72/193/271/273	0.377968	0.41311	0.394801
72/193/258/273	0.586466	0.62405	0.615767
72/193/258/271	0.208176	0.163667	0.164892
258/271/273	0.315213	0.341577	0.312104
193/271/273	0.0221484	0.0220542	0.0248021
193/258/273	0.595707	0.561311	0.588672
193/258/271	0.134531	0.142516	0.143584
72/271/273	0.0303373	0.0301332	0.0286493
72/258/273	0.0611457	0.0567332	0.0582014
72/258/271	0.0585076	0.0582721	0.0602742
72/193/273	0.436067	0.44574	0.462125
72/193/271	0.0273774	0.0283823	0.0286022
72/193/258	0.23531	0.210249	0.228896
271/273	0.0156633	0.0156633	0.0156711
258/273	0.357696	0.372747	0.377607
258/271	0.102569	0.110844	0.108402
193/273	0.0989809	0.0965313	0.100779
193/271	0.0105207	0.0125856	0.0117926
193/258	0.629632	0.633707	0.657975
72/273	0.0451683	0.0437787	0.0444617
72/271	0.0109604	0.0119496	0.0115649
72/258	0.115563	0.145476	0.141393
72/193	0.119041	0.123846	0.126602
273	0.0588374	0.0600779	0.0541031
271	0.00627316	0.00844796	0.00833019
258	0.542295	0.515648	0.581983
193	0.0608159	0.0600229	0.0624804
72	0.0964057	0.091742	0.0904387
MPH-M5	0.0491725	0.0503894	0.0232554
OD600 normalized plate background removed (culture was 400 ul)
Final	1	2	3
MPH-WT	2.10345	1.86207	1.86207
193/258/271/273	2.15517	2.24138	2.18966
72/258/271/273	1.98276	2.01724	2.03448
72/193/271/273	1.58621	2.06897	1.93103
72/193/258/273	1.77586	2.05172	1.91379
72/193/258/271	2.03448	2.13793	1.91379
258/271/273	2.32759	2.22414	2.13793
193/271/273	2.10345	2.27586	2.05172
193/258/273	2.06897	1.96552	2
193/258/271	2.18966	2.08621	2.05172
72/271/273	2	2	1.74138
72/258/273	1.94828	2.03448	1.62069
72/258/271	1.84483	1.7931	1.7069
72/193/273	1.96552	2.03448	2.01724
72/193/271	1.81034	1.82759	1.72414
72/193/258	1.7069	1.60345	1.7931
271/273	1.7069	2.01724	2.03448
258/273	1.96552	2.34483	2.05172
258/271	1.94828	2.43103	1.96552
193/273	2.05172	2.2069	1.98276
193/271	2.08621	1.94828	2.03448
193/258	2.10345	1.86207	1.91379
72/273	1.89655	1.63793	2.10345
72/271	2.12069	2.17241	1.96552
72/258	1.98276	2.31034	2.03448
72/193	1.86207	2.13793	2.2069
273	1.7931	2.12069	2.37931
271	1.84483	1.81034	1.51724
258	2.06897	1.89655	2.25862
193	2.08621	2.15517	2.34483
72	1.86207	1.96552	1.93103
MPH-M5	2.18966	2.24138	2.15517
nM/sec/OD (values divided by 2 to account for lysate being 2 fold concentrated vs culture)
Final	1	2	3		Avgs
MPH-WT	162.302	186.435	196.595		181.777	97.8548
193/258/271/273	22.5814	22.3052	19.9131		21.5999	11.6277
72/258/271/273	17.9948	10.4506	19.3379		15.9278	8.57428
72/193/271/273	23.8284	19.967	20.445		21.4135	11.5274
72/193/258/273	33.0243	30.4159	32.1752		31.8718	17.1573
72/193/258/271	10.2324	7.65541	8.61599		8.8346	4.75586
258/271/273	13.5425	15.3577	14.5984		14.4995	7.80542
193/271/273	1.05296	0.969048	1.20884		1.07695	0.579746
193/258/273	28.7925	28.5579	29.4336		28.928	15.5726
193/258/271	6.14396	6.83135	6.99821		6.65784	3.58406
72/271/273	1.51686	1.50666	1.64521		1.55624	0.83776
72/258/273	3.13845	2.78858	3.59115		3.17273	1.70795
72/258/271	3.17144	3.24979	3.53121		3.31748	1.78587
72/193/273	22.1859	21.9092	22.9088		22.3346	12.0232
72/193/271	1.51227	1.553	1.65893		1.57473	0.847713
72/193/258	13.7859	13.1123	12.7653		13.2212	7.11725
271/273	0.917646	0.77647	0.770276		0.821464	0.442213
258/273	18.1986	15.8965	18.4044		17.4998	9.42055
258/271	5.2646	4.55955	5.51521		5.11312	2.75251
193/273	4.82428	4.37408	5.08276		4.76037	2.56261
193/271	0.504298	0.645985	0.579636		0.57664	0.310418
193/258	29.9333	34.0324	34.3807		32.7821	17.6474
72/273	2.3816	2.6728	2.11375		2.38939	1.28626
72/271	0.51683	0.550062	0.58839		0.551761	0.297025
72/258	5.82838	6.29673	6.94985		6.35832	3.42283
72/193	6.39294	5.79279	5.73664		5.97412	3.216
273	3.28132	2.83294	2.2739		2.79605	1.50518
271	0.340041	0.466649	0.549035		0.451908	0.243272
258	26.2109	27.1887	25.7672		26.3889	14.2058
193	2.91514	2.78506	2.6646		2.78827	1.50099
72	5.17734	4.66758	4.68343		4.84278	2.60698
MPH-M5	2.24567	2.24814	1.07905		1.85762	1

## Sheet: Cu
Raw values (mOD/min)(metal - dilution factor of lysate in assay)
Final	1	2	3
MPH-WT	1320.85	1249.07	1260.64
193/258/271/273	65.979	66.551	62.101
72/258/271/273	67.746	62.4	74.464
72/193/271/273	527.372	502.178	486.771
72/193/258/273	358.436	330.915	323.366
72/193/258/271	51.881	47.447	39.707
258/271/273	37.923	37.29	37.564
193/271/273	38.916	34.984	36.653
193/258/273	90.221	80.998	72.765
193/258/271	21.003	18.795	19.647
72/271/273	29.645	26.131	23.009
72/258/273	15.918	12.558	16.414
72/258/271	4.404	3.743	4.675
72/193/273	291.772	261.621	282.322
72/193/271	46.604	44.523	45.837
72/193/258	50.856	50.365	54.318
271/273	13.26	14.105	13.489
258/273	55.518	33.018	33.816
258/271	15.379	13.079	14.613
193/273	200.444	173.032	193.002
193/271	9.988	6.447	8.611
193/258	41.977	38.865	37.122
72/273	24.031	22.736	23.955
72/271	7.432	8.81	7.238
72/258	27.998	21.733	26.283
72/193	130.429	144.455	122.111
273	69.778	71.823	69.568
271	3.072	2.54	2.239
258	28.557	23.571	29.269
193	25.048	22.595	16.368
72	51.722	49.619	59.285
MPH-M5	9.667	7.428	9.879
Normalized to Dilution (mOD/min)
Final	1	2	3
MPH-WT	6604.26	6245.34	6303.22
193/258/271/273	329.895	332.755	310.505
72/258/271/273	338.73	312	372.32
72/193/271/273	2636.86	2510.89	2433.86
72/193/258/273	1792.18	1654.58	1616.83
72/193/258/271	259.405	237.235	198.535
258/271/273	189.615	186.45	187.82
193/271/273	194.58	174.92	183.265
193/258/273	451.105	404.99	363.825
193/258/271	105.015	93.975	98.235
72/271/273	148.225	130.655	115.045
72/258/273	79.59	62.79	82.07
72/258/271	22.02	18.715	23.375
72/193/273	1458.86	1308.11	1411.61
72/193/271	233.02	222.615	229.185
72/193/258	254.28	251.825	271.59
271/273	66.3	70.525	67.445
258/273	277.59	165.09	169.08
258/271	76.895	65.395	73.065
193/273	1002.22	865.16	965.01
193/271	49.94	32.235	43.055
193/258	209.885	194.325	185.61
72/273	120.155	113.68	119.775
72/271	37.16	44.05	36.19
72/258	139.99	108.665	131.415
72/193	652.145	722.275	610.555
273	348.89	359.115	347.84
271	15.36	12.7	11.195
258	142.785	117.855	146.345
193	125.24	112.975	81.84
72	258.61	248.095	296.425
MPH-M5	48.335	37.14	49.395
M/min (ext. co. 18,300; path length normalization for 0.58)
Final	1	2	3
MPH-WT	0.000622221	0.000588406	0.000593859
193/258/271/273	3.10811e-05	3.13506e-05	2.92543e-05
72/258/271/273	3.19135e-05	2.93951e-05	3.50782e-05
72/193/271/273	0.000248432	0.000236564	0.000229306
72/193/258/273	0.000168851	0.000155886	0.00015233
72/193/258/271	2.44399e-05	2.23511e-05	1.8705e-05
258/271/273	1.78646e-05	1.75664e-05	1.76955e-05
193/271/273	1.83324e-05	1.64801e-05	1.72663e-05
193/258/273	4.25009e-05	3.81562e-05	3.42778e-05
193/258/271	9.89401e-06	8.85387e-06	9.25523e-06
72/271/273	1.3965e-05	1.23097e-05	1.0839e-05
72/258/273	7.49859e-06	5.91577e-06	7.73224e-06
72/258/271	2.07462e-06	1.76324e-06	2.20228e-06
72/193/273	0.000137447	0.000123243	0.000132995
72/193/271	2.1954e-05	2.09737e-05	2.15927e-05
72/193/258	2.3957e-05	2.37257e-05	2.55879e-05
271/273	6.24647e-06	6.64453e-06	6.35434e-06
258/273	2.61532e-05	1.5554e-05	1.59299e-05
258/271	7.24468e-06	6.1612e-06	6.88383e-06
193/273	9.44243e-05	8.15112e-05	9.09186e-05
193/271	4.70511e-06	3.03703e-06	4.05643e-06
193/258	1.97744e-05	1.83084e-05	1.74873e-05
72/273	1.13204e-05	1.07104e-05	1.12846e-05
72/271	3.50104e-06	4.15018e-06	3.40965e-06
72/258	1.31892e-05	1.02379e-05	1.23813e-05
72/193	6.1442e-05	6.80493e-05	5.75236e-05
273	3.28707e-05	3.38341e-05	3.27718e-05
271	1.44715e-06	1.19653e-06	1.05474e-06
258	1.34525e-05	1.11037e-05	1.37879e-05
193	1.17995e-05	1.0644e-05	7.71057e-06
72	2.4365e-05	2.33743e-05	2.79277e-05
MPH-M5	4.55389e-06	3.49915e-06	4.65376e-06
uM/sec
Final	1	2	3
MPH-WT	10.3704	9.80676	9.89765
193/258/271/273	0.518019	0.52251	0.487571
72/258/271/273	0.531892	0.489919	0.584637
72/193/271/273	4.14054	3.94273	3.82177
72/193/258/273	2.81418	2.5981	2.53883
72/193/258/271	0.407332	0.372519	0.31175
258/271/273	0.297744	0.292774	0.294925
193/271/273	0.30554	0.274669	0.287772
193/258/273	0.708349	0.635937	0.571297
193/258/271	0.1649	0.147565	0.154254
72/271/273	0.232751	0.205161	0.18065
72/258/273	0.124976	0.0985962	0.128871
72/258/271	0.034577	0.0293873	0.0367047
72/193/273	2.29078	2.05406	2.21659
72/193/271	0.3659	0.349562	0.359878
72/193/258	0.399284	0.395429	0.426465
271/273	0.104108	0.110742	0.105906
258/273	0.435887	0.259233	0.265498
258/271	0.120745	0.102687	0.114731
193/273	1.57374	1.35852	1.51531
193/271	0.0784184	0.0506171	0.0676072
193/258	0.329573	0.305139	0.291455
72/273	0.188674	0.178506	0.188077
72/271	0.0583506	0.0691697	0.0568275
72/258	0.21982	0.170632	0.206355
72/193	1.02403	1.13415	0.958726
273	0.547846	0.563901	0.546197
271	0.0241191	0.0199422	0.017579
258	0.224209	0.185062	0.229799
193	0.196659	0.177399	0.12851
72	0.406083	0.389572	0.465462
MPH-M5	0.0758982	0.0583192	0.0775627
OD600 normalized plate background removed (culture was 400 ul)
Final	1	2	3
MPH-WT	1.94828	2.2069	1.84483
193/258/271/273	2.25862	2.18966	2.08621
72/258/271/273	2.01724	2.10345	2.03448
72/193/271/273	1.51724	2.03448	1.7931
72/193/258/273	2.18966	2.08621	1.68966
72/193/258/271	2.13793	2.05172	1.77586
258/271/273	2.18966	2.2931	2.15517
193/271/273	2.2069	2.32759	2.2931
193/258/273	2.24138	2.32759	1.68966
193/258/271	2.17241	2.12069	2.2069
72/271/273	2.2069	1.89655	1.67241
72/258/273	2.24138	2	1.44828
72/258/271	2.13793	1.82759	1.58621
72/193/273	2.08621	2.17241	2
72/193/271	2.03448	2.22414	1.81034
72/193/258	2.10345	1.68966	1.96552
271/273	1.98276	2.17241	2.22414
258/273	2.12069	2.24138	2.17241
258/271	1.72414	2.13793	2.12069
193/273	2.2069	2.15517	2.18966
193/271	1.87931	2.13793	2.27586
193/258	1.96552	2.27586	2.13793
72/273	1.58621	2.03448	2.15517
72/271	2.2069	2.34483	2.32759
72/258	1.87931	2.39655	2.12069
72/193	1.46552	2.24138	2.24138
273	1.74138	2.17241	2.32759
271	1.77586	1.67241	1.39655
258	2.03448	1.62069	2.2931
193	2.17241	1.89655	2.32759
72	1.91379	1.7069	2.2069
MPH-M5	2.13793	2.43103	2.32759
nM/sec/OD (values divided by 2 to account for lysate being 2 fold concentrated vs culture)
Final	1	2	3		Avgs
MPH-WT	532.284	444.369	536.508		504.387	163.033
193/258/271/273	22.9352	23.8626	23.3712		23.3897	7.56022
72/258/271/273	26.3673	23.2912	28.7364		26.1316	8.4465
72/193/271/273	272.899	193.795	213.137		226.611	73.2471
72/193/258/273	128.521	124.537	150.257		134.439	43.4545
72/193/258/271	19.0526	18.1564	17.5549		18.2546	5.90042
258/271/273	13.5977	12.7676	13.6845		13.3499	4.31509
193/271/273	13.8448	11.8006	12.5495		12.7316	4.11523
193/258/273	31.6033	27.3217	33.8115		30.9122	9.99171
193/258/271	7.59064	6.95833	6.98963		7.17953	2.32063
72/271/273	10.5465	10.8176	10.8017		10.722	3.46565
72/258/273	5.57587	4.92981	8.89821		6.46797	2.09063
72/258/271	1.61731	1.60798	2.31399		1.84643	0.596819
72/193/273	109.806	94.5518	110.829		105.062	33.9592
72/193/271	17.9849	15.7167	19.879		17.8602	5.77294
72/193/258	18.9824	23.4029	21.6973		21.3609	6.90446
271/273	5.25065	5.09765	4.76165		5.03665	1.62799
258/273	20.554	11.5658	12.2214		14.7804	4.77745
258/271	7.00319	4.80309	5.41006		5.73878	1.85494
193/273	71.3101	63.0353	69.2031		67.8495	21.9309
193/271	4.17272	2.36757	2.97062		3.17031	1.02474
193/258	16.7677	13.4076	13.6326		14.6026	4.72
72/273	11.8947	8.77404	8.72678		9.79849	3.16716
72/271	2.64401	2.94988	2.44148		2.67846	0.865755
72/258	11.6968	7.11988	9.73055		9.51575	3.07577
72/193	69.8752	50.6007	42.7739		54.4166	17.589
273	31.4604	25.9574	23.4662		26.9613	8.71469
271	1.35816	1.19242	1.25874		1.26978	0.410428
258	11.0204	11.4187	10.0213		10.8201	3.49739
193	9.05253	9.35378	5.52115		7.97582	2.57802
72	21.2188	22.8234	21.0913		21.7111	7.01767
MPH-M5	3.55008	2.39895	3.33232		3.09378	1

## Sheet: Ca
Raw values (mOD/min)(metal - dilution factor of lysate in assay)
Final	1	2	3
MPH-WT	326.693	345.247	312.038
193/258/271/273	43.194	42.302	44.77
72/258/271/273	16.303	20.418	17.986
72/193/271/273	46.199	44.82	44.392
72/193/258/273	72.476	68.628	71.891
72/193/258/271	8.757	8.218	6.158
258/271/273	39.172	36.249	31.983
193/271/273	2.042	2.039	1.927
193/258/273	25.972	23.424	20.546
193/258/271	9.342	10.366	9.238
72/271/273	3.959	4.104	3.593
72/258/273	7.35	6.83	6.749
72/258/271	2.006	1.875	1.213
72/193/273	62.251	60.428	58.397
72/193/271	2.154	1.948	2.015
72/193/258	18.564	15.797	17.505
271/273	0.609	0.399	0.421
258/273	8.781	6.684	8.439
258/271	5.956	5.581	5.512
193/273	5.626	4.561	5.453
193/271	0.231	0.228	0.415
193/258	20.285	24.222	21.671
72/273	5.104	5.335	5.51
72/271	0.87	1.021	1.01
72/258	9.861	9.619	9.924
72/193	11.214	9.926	9.7
273	2.886	2.492	2.26
271	0.048	0.111	0.054
258	12.124	4.927	6.863
193	1.831	1.213	1.43
72	8.998	10.329	8.515
MPH-M5	0.811	1.052	0.812
Normalized to Dilution (mOD/min)
Final	1	2	3
MPH-WT	1633.46	1726.24	1560.19
193/258/271/273	215.97	211.51	223.85
72/258/271/273	81.515	102.09	89.93
72/193/271/273	230.995	224.1	221.96
72/193/258/273	362.38	343.14	359.455
72/193/258/271	43.785	41.09	30.79
258/271/273	195.86	181.245	159.915
193/271/273	10.21	10.195	9.635
193/258/273	129.86	117.12	102.73
193/258/271	46.71	51.83	46.19
72/271/273	19.795	20.52	17.965
72/258/273	36.75	34.15	33.745
72/258/271	10.03	9.375	6.065
72/193/273	311.255	302.14	291.985
72/193/271	10.77	9.74	10.075
72/193/258	92.82	78.985	87.525
271/273	3.045	1.995	2.105
258/273	43.905	33.42	42.195
258/271	29.78	27.905	27.56
193/273	28.13	22.805	27.265
193/271	1.155	1.14	2.075
193/258	101.425	121.11	108.355
72/273	25.52	26.675	27.55
72/271	4.35	5.105	5.05
72/258	49.305	48.095	49.62
72/193	56.07	49.63	48.5
273	14.43	12.46	11.3
271	0.24	0.555	0.27
258	60.62	24.635	34.315
193	9.155	6.065	7.15
72	44.99	51.645	42.575
MPH-M5	4.055	5.26	4.06
M/min (ext. co. 18,300; path length normalization for 0.58)
Final	1	2	3
MPH-WT	0.000153897	0.000162638	0.000146994
193/258/271/273	2.03477e-05	1.99275e-05	2.10901e-05
72/258/271/273	7.67995e-06	9.61843e-06	8.47277e-06
72/193/271/273	2.17632e-05	2.11136e-05	2.0912e-05
72/193/258/273	3.41417e-05	3.2329e-05	3.38661e-05
72/193/258/271	4.12521e-06	3.8713e-06	2.90089e-06
258/271/273	1.8453e-05	1.7076e-05	1.50664e-05
193/271/273	9.61937e-07	9.60524e-07	9.07763e-07
193/258/273	1.22348e-05	1.10345e-05	9.67873e-06
193/258/271	4.40079e-06	4.88317e-06	4.3518e-06
72/271/273	1.86499e-06	1.9333e-06	1.69258e-06
72/258/273	3.46241e-06	3.21745e-06	3.17929e-06
72/258/271	9.44978e-07	8.83267e-07	5.71415e-07
72/193/273	2.93249e-05	2.84662e-05	2.75094e-05
72/193/271	1.0147e-06	9.17656e-07	9.49218e-07
72/193/258	8.74505e-06	7.44159e-06	8.24618e-06
271/273	2.86885e-07	1.87959e-07	1.98323e-07
258/273	4.13652e-06	3.14867e-06	3.97541e-06
258/271	2.80573e-06	2.62907e-06	2.59657e-06
193/273	2.65027e-06	2.14858e-06	2.56878e-06
193/271	1.08819e-07	1.07405e-07	1.95497e-07
193/258	9.55578e-06	1.14104e-05	1.02087e-05
72/273	2.40437e-06	2.51319e-06	2.59563e-06
72/271	4.09836e-07	4.80969e-07	4.75787e-07
72/258	4.64528e-06	4.53128e-06	4.67496e-06
72/193	5.28265e-06	4.6759e-06	4.56944e-06
273	1.35953e-06	1.17392e-06	1.06463e-06
271	2.26116e-08	5.22894e-08	2.54381e-08
258	5.71132e-06	2.32099e-06	3.23299e-06
193	8.6254e-07	5.71415e-07	6.73639e-07
72	4.23874e-06	4.86574e-06	4.01121e-06
MPH-M5	3.82043e-07	4.95572e-07	3.82514e-07
uM/sec
Final	1	2	3
MPH-WT	2.56495	2.71063	2.44989
193/258/271/273	0.339128	0.332124	0.351501
72/258/271/273	0.127999	0.160307	0.141213
72/193/271/273	0.362721	0.351894	0.348533
72/193/258/273	0.569028	0.538817	0.564435
72/193/258/271	0.0687535	0.0645217	0.0483481
258/271/273	0.30755	0.284601	0.251107
193/271/273	0.0160323	0.0160087	0.0151294
193/258/273	0.203913	0.183908	0.161312
193/258/271	0.0733465	0.0813862	0.07253
72/271/273	0.0310832	0.0322216	0.0282096
72/258/273	0.0577068	0.0536241	0.0529882
72/258/271	0.0157496	0.0147211	0.00952359
72/193/273	0.488749	0.474436	0.45849
72/193/271	0.0169116	0.0152943	0.0158203
72/193/258	0.145751	0.124026	0.137436
271/273	0.00478142	0.00313265	0.00330538
258/273	0.068942	0.0524779	0.0662568
258/271	0.0467621	0.0438179	0.0432762
193/273	0.0441712	0.0358096	0.042813
193/271	0.00181364	0.00179009	0.00325828
193/258	0.159263	0.190173	0.170145
72/273	0.0400729	0.0418865	0.0432605
72/271	0.0068306	0.00801614	0.00792978
72/258	0.0774213	0.0755213	0.077916
72/193	0.0880441	0.0779317	0.0761573
273	0.0226588	0.0195654	0.0177439
271	0.000376861	0.00087149	0.000423968
258	0.0951887	0.0386832	0.0538832
193	0.0143757	0.00952359	0.0112273
72	0.0706457	0.0810957	0.0668535
MPH-M5	0.00636738	0.00825953	0.00637523
OD600 normalized plate background removed (culture was 400 ul)
Final	1	2	3
MPH-WT	2.08621	2	1.86207
193/258/271/273	2.27586	2.36207	2.24138
72/258/271/273	2.13793	2.2069	1.98276
72/193/271/273	1.72414	2.25862	1.94828
72/193/258/273	1.98276	2.08621	1.84483
72/193/258/271	2.13793	2.08621	1.89655
258/271/273	2.15517	2.2931	2.2069
193/271/273	2.10345	2.2069	2.15517
193/258/273	2.37931	2.24138	1.96552
193/258/271	2.41379	2.06897	2.27586
72/271/273	2.25862	2.03448	1.67241
72/258/273	2.2931	2.01724	1.7069
72/258/271	2.18966	1.89655	1.7069
72/193/273	2.15517	1.93103	2.08621
72/193/271	2.03448	2.06897	1.89655
72/193/258	1.84483	1.60345	1.84483
271/273	1.91379	2.18966	2.08621
258/273	2.25862	2.2069	2.36207
258/271	1.75862	2.18966	2.22414
193/273	2.10345	2.17241	2.17241
193/271	2.03448	2.15517	2.18966
193/258	2.17241	2.2069	2.03448
72/273	1.77586	2.05172	2.25862
72/271	2.06897	2.13793	2.01724
72/258	1.96552	2.18966	2.05172
72/193	1.65517	2.06897	2.10345
273	1.82759	2.24138	2.25862
271	1.72414	1.82759	1.56897
258	2	1.84483	2.22414
193	2.31034	2.22414	2.17241
72	1.86207	1.96552	2
MPH-M5	2.17241	2.2931	2.32759
nM/sec/OD (values divided by 2 to account for lysate being 2 fold concentrated vs culture)
Final	1	2	3		Avg
MPH-WT	122.948	135.531	131.568		130.016	420.677
193/258/271/273	14.9011	14.0607	15.6824		14.8814	48.1499
72/258/271/273	5.98706	7.26392	7.12204		6.79101	21.9729
72/193/271/273	21.0378	15.58	17.8893		18.169	58.7874
72/193/258/273	28.6988	25.8276	30.5956		28.374	91.8064
72/193/258/271	3.21589	3.09278	2.54926		2.95264	9.55352
258/271/273	14.2703	12.4112	11.3783		12.6866	41.0485
193/271/273	0.762191	0.725396	0.702004		0.729863	2.36153
193/258/273	8.57026	8.20513	8.20711		8.3275	26.9443
193/258/271	3.03864	3.93367	3.18692		3.38641	10.957
72/271/273	1.3762	1.58377	1.68676		1.54891	5.01163
72/258/273	2.51654	2.65829	3.10436		2.75973	8.92933
72/258/271	0.719275	0.776205	0.557947		0.684476	2.21468
72/193/273	22.678	24.569	21.9772		23.0747	74.6602
72/193/271	0.831249	0.739223	0.834161		0.801545	2.59346
72/193/258	7.90052	7.73498	7.44982		7.69511	24.8982
271/273	0.24984	0.143066	0.15844		0.183782	0.594642
258/273	3.05239	2.3779	2.80503		2.74511	8.88203
258/271	2.65902	2.00113	1.94575		2.20197	7.12465
193/273	2.09994	1.64838	1.97075		1.90636	6.16818
193/271	0.0891451	0.0830601	0.148803		0.107003	0.346216
193/258	7.33115	8.61723	8.36305		8.10381	26.2205
72/273	2.25653	2.04153	1.91535		2.07114	6.70133
72/271	0.330146	0.374949	0.3931		0.366065	1.18443
72/258	3.93898	3.44901	3.79758		3.72852	12.0639
72/193	5.31933	3.7667	3.62059		4.23554	13.7044
273	1.23982	0.872916	0.785606		0.966113	3.12594
271	0.0218579	0.0476853	0.0270222		0.0321885	0.104148
258	4.75944	2.09685	2.42266		3.09298	10.0076
193	0.62223	0.428192	0.516813		0.522412	1.69031
72	3.79394	4.12592	3.34268		3.75418	12.147
MPH-M5	0.293101	0.36019	0.273899		0.309063	1

## Sheet: Mn
Raw values (mOD/min)(metal - dilution factor of lysate in assay)
Final	1	2	3		Avg
MPH-WT	272.329	202.143	162.716
193/258/271/273	104.424	141.156	101.907
72/258/271/273	24.611	29.864	22.869
72/193/271/273	40.684	34.445	31.22
72/193/258/273	62.79	83.732	65.512
72/193/258/271	8.624	9.666	8.38
258/271/273	110.571	106.575	57.55
193/271/273	2.186	2.349	1.57
193/258/273	163.244	245.454	177.834
193/258/271	46.892	42.107	27.467
72/271/273	5.156	5.277	4.992
72/258/273	11.555	11.248	11.397
72/258/271	3.758	4.215	3.747
72/193/273	22.757	21.15	19.251
72/193/271	7.657	7.335	7.424
72/193/258	17.714	17.846	17.717
271/273	1.04	0.934	0.71
258/273	64.326	42.907	29.125
258/271	10.162	8.892	7.133
193/273	4.322	4.015	3.53
193/271	0.816	0.531	0.553
193/258	71.863	68.675	41.432
72/273	2.921	2.883	3.095
72/271	3.58	3.194	3.045
72/258	10.63	12.245	13.396
72/193	7.061	5.786	6.623
273	1.789	1.9	2.035
271	0.402	0.415	0.404
258	20.77	15.11	23.495
193	1.905	2.244	2.274
72	5.455	5.12	5.978
MPH-M5	1.442	1.329	1.494
Normalized to Dilution (mOD/min)
Final	1	2	3
MPH-WT	13616.5	10107.1	8135.8
193/258/271/273	5221.2	7057.8	5095.35
72/258/271/273	1230.55	1493.2	1143.45
72/193/271/273	2034.2	1722.25	1561
72/193/258/273	3139.5	4186.6	3275.6
72/193/258/271	431.2	483.3	419
258/271/273	5528.55	5328.75	2877.5
193/271/273	109.3	117.45	78.5
193/258/273	8162.2	12272.7	8891.7
193/258/271	2344.6	2105.35	1373.35
72/271/273	257.8	263.85	249.6
72/258/273	577.75	562.4	569.85
72/258/271	187.9	210.75	187.35
72/193/273	1137.85	1057.5	962.55
72/193/271	382.85	366.75	371.2
72/193/258	885.7	892.3	885.85
271/273	52	46.7	35.5
258/273	3216.3	2145.35	1456.25
258/271	508.1	444.6	356.65
193/273	216.1	200.75	176.5
193/271	40.8	26.55	27.65
193/258	3593.15	3433.75	2071.6
72/273	146.05	144.15	154.75
72/271	179	159.7	152.25
72/258	531.5	612.25	669.8
72/193	353.05	289.3	331.15
273	89.45	95	101.75
271	20.1	20.75	20.2
258	1038.5	755.5	1174.75
193	95.25	112.2	113.7
72	272.75	256	298.9
MPH-M5	72.1	66.45	74.7
M/min (ext. co. 18,300; path length normalization for 0.58)
Final	1	2	3
MPH-WT	0.00128288	0.000952247	0.000766516
193/258/271/273	0.000491916	0.000664952	0.000480059
72/258/271/273	0.000115936	0.000140682	0.00010773
72/193/271/273	0.000191653	0.000162262	0.00014707
72/193/258/273	0.000295789	0.000394441	0.000308611
72/193/258/271	4.06256e-05	4.55342e-05	3.94762e-05
258/271/273	0.000520873	0.000502049	0.000271104
193/271/273	1.02977e-05	1.10656e-05	7.39589e-06
193/258/273	0.000769003	0.00115627	0.000837733
193/258/271	0.000220897	0.000198356	0.00012939
72/271/273	2.42887e-05	2.48587e-05	2.35161e-05
72/258/273	5.44328e-05	5.29866e-05	5.36885e-05
72/258/271	1.7703e-05	1.98559e-05	1.76512e-05
72/193/273	0.000107203	9.96326e-05	9.06868e-05
72/193/271	3.60703e-05	3.45534e-05	3.49727e-05
72/193/258	8.34464e-05	8.40682e-05	8.34605e-05
271/273	4.89919e-06	4.39985e-06	3.34464e-06
258/273	0.000303024	0.000202125	0.000137201
258/271	4.78707e-05	4.18881e-05	3.36018e-05
193/273	2.03599e-05	1.89137e-05	1.6629e-05
193/271	3.84398e-06	2.50141e-06	2.60505e-06
193/258	0.000338529	0.000323511	0.000195176
72/273	1.37601e-05	1.35811e-05	1.45798e-05
72/271	1.68645e-05	1.50462e-05	1.43443e-05
72/258	5.00754e-05	5.76832e-05	6.31053e-05
72/193	3.32627e-05	2.72565e-05	3.11994e-05
273	8.42755e-06	8.95044e-06	9.5864e-06
271	1.89373e-06	1.95497e-06	1.90315e-06
258	9.78425e-05	7.11796e-05	0.000110679
193	8.974e-06	1.05709e-05	1.07123e-05
72	2.56972e-05	2.41191e-05	2.81609e-05
MPH-M5	6.79292e-06	6.2606e-06	7.03787e-06
uM/sec
Final	1	2	3
MPH-WT	21.3813	15.8708	12.7753
193/258/271/273	8.19861	11.0825	8.00099
72/258/271/273	1.93227	2.3447	1.79551
72/193/271/273	3.19421	2.70437	2.45117
72/193/258/273	4.92981	6.57402	5.14352
72/193/258/271	0.677093	0.758903	0.657936
258/271/273	8.68122	8.36749	4.5184
193/271/273	0.171629	0.184426	0.123265
193/258/273	12.8167	19.2712	13.9622
193/258/271	3.68162	3.30593	2.15651
72/271/273	0.404811	0.414311	0.391935
72/258/273	0.907214	0.88311	0.894809
72/258/271	0.295051	0.330931	0.294187
72/193/273	1.78671	1.66054	1.51145
72/193/271	0.601171	0.57589	0.582878
72/193/258	1.39077	1.40114	1.39101
271/273	0.0816532	0.0733308	0.055744
258/273	5.05041	3.36874	2.28668
258/271	0.797846	0.698135	0.560031
193/273	0.339332	0.315228	0.27715
193/271	0.0640663	0.0416902	0.0434175
193/258	5.64216	5.39186	3.25294
72/273	0.229335	0.226352	0.242997
72/271	0.281075	0.250769	0.239071
72/258	0.83459	0.961387	1.05176
72/193	0.554378	0.454274	0.519989
273	0.140459	0.149174	0.159773
271	0.0315621	0.0325828	0.0317191
258	1.63071	1.18633	1.84465
193	0.149567	0.176182	0.178538
72	0.428287	0.401985	0.469349
MPH-M5	0.113215	0.104343	0.117298
OD600 normalized plate background removed (culture was 400 ul)
Final	1	2	3
MPH-WT	1.82759	1.56897	1.65517		1.68391
193/258/271/273	1.84483	1.82759	2.22414
72/258/271/273	1.60345	1.62069	1.86207
72/193/271/273	1.7931	1.62069	1.56897
72/193/258/273	1.39655	1.44828	1.56897
72/193/258/271	1.68966	1.5	1.65517
258/271/273	1.86207	2	2.22414
193/271/273	1.91379	1.89655	1.87931
193/258/273	1.86207	1.68966	1.7069
193/258/271	1.91379	1.7069	1.75862
72/271/273	1.51724	2.03448	1.5
72/258/273	1.63793	1.75862	1.55172
72/258/271	1.46552	1.39655	1.43103
72/193/273	1.56897	1.91379	2.06897
72/193/271	1.62069	1.48276	1.53448
72/193/258	1.60345	1.44828	1.68966
271/273	1.93103	1.89655	2.12069
258/273	1.74138	2.32759	1.87931
258/271	1.48276	2.15517	1.63793
193/273	1.75862	1.86207	1.68966
193/271	1.74138	1.72414	1.74138
193/258	1.65517	1.7931	1.62069
72/273	1.63793	1.5	2.22414
72/271	1.72414	1.7069	2.13793
72/258	1.68966	1.58621	1.63793
72/193	1.41379	2.08621	2.01724
273	1.60345	2.15517	2.06897
271	1.51724	1.67241	2.89655
258	1.72414	1.5	1.77586
193	2.17241	1.60345	2.01724
72	1.82759	1.62069	1.60345
MPH-M5	2.27586	1.75862	2.05172
nM/sec/OD (values divided by 2 to account for lysate being 2 fold concentrated vs culture)
Final	1	2	3
MPH-WT	1169.92	1011.54	771.839		984.434	177.643
193/258/271/273	444.41	606.403	359.734		470.183	84.8455
72/258/271/273	120.507	144.673	96.4253		120.535	21.7509
72/193/271/273	178.139	166.865	156.228		167.077	30.1495
72/193/258/273	352.999	453.921	327.829		378.249	68.2559
72/193/258/271	40.0729	50.5936	39.7503		43.4722	7.84466
258/271/273	466.214	418.374	203.153		362.58	65.4284
193/271/273	8.96798	9.72429	6.55905		8.41711	1.51889
193/258/273	688.305	1140.54	817.989		882.279	159.209
193/258/271	192.373	193.681	122.625		169.56	30.5974
72/271/273	26.6807	20.3645	26.129		24.3914	4.40148
72/258/273	55.3878	50.2161	57.6655		54.4231	9.82077
72/258/271	20.1329	23.6963	20.5576		21.4623	3.87291
72/193/273	113.878	86.7671	73.0533		91.2329	16.4632
72/193/271	37.0936	38.8391	37.9853		37.9727	6.85225
72/193/258	86.7364	96.7452	82.325		88.6022	15.9885
271/273	4.22847	3.86653	2.62858		3.57453	0.645031
258/273	290.023	144.731	121.677		185.477	33.4697
258/271	53.8082	32.3934	34.1914		40.131	7.24173
193/273	19.2953	16.9289	16.4027		17.5423	3.16555
193/271	3.67906	2.41803	2.49328		2.86346	0.516717
193/258	340.88	300.7	200.713		280.764	50.6646
72/273	14.0015	15.0901	10.9254		13.339	2.40706
72/271	16.3024	14.6915	11.1824		14.0588	2.53693
72/258	49.3941	60.6092	64.2124		58.0719	10.4792
72/193	39.2121	21.7751	25.7772		28.9215	5.21895
273	8.75982	6.92168	7.72237		7.80129	1.40776
271	2.08023	1.94825	1.09506		1.70785	0.308185
258	94.5811	79.0884	103.874		92.5144	16.6944
193	6.88481	10.9877	8.85059		8.90771	1.60742
72	23.4345	24.8033	29.2712		25.8364	4.66223
MPH-M5	4.97461	5.93325	5.71704		5.54163	1

## Sheet: Zn
Raw values (mOD/min)(metal - dilution factor of lysate in assay)
Final	1	2	3
MPH-WT	705.907	716.974	682.6
193/258/271/273	12.375	11.342	11.945
72/258/271/273	17.897	19.761	21.853
72/193/271/273	83.107	87.895	93.326
72/193/258/273	139.614	165.825	155.953
72/193/258/271	2.986	2.514	2.921
258/271/273	6.457	7.933	7.018
193/271/273	0.774	0.747	0.744
193/258/273	13.917	13.805	14.386
193/258/271	4.019	5.199	4.77
72/271/273	1.521	1.749	1.536
72/258/273	3.658	4.484	3.719
72/258/271	0.839	0.915	0.961
72/193/273	123.826	133.856	142.642
72/193/271	1.02	1.201	1.041
72/193/258	12.247	12.427	11.321
271/273	0.549	0.547	0.632
258/273	8.178	7.521	8.728
258/271	2.857	3.026	2.945
193/273	6.789	8.638	7.354
193/271	0.312	0.324	0.306
193/258	10.035	12.325	13.387
72/273	4.297	4.297	3.955
72/271	0.408	0.409	0.364
72/258	8.775	9.31	9.73
72/193	11.437	11.828	12.016
273	4.396	3.556	3.986
271	0.146	0.166	0.177
258	8.733	5.7	8.236
193	1.465	1.552	1.732
72	5.797	6.719	6.613
MPH-M5	0.932	0.865	1.004
Normalized to Dilution (mOD/min)
Final	1	2	3
MPH-WT	3529.54	3584.87	3413
193/258/271/273	61.875	56.71	59.725
72/258/271/273	89.485	98.805	109.265
72/193/271/273	415.535	439.475	466.63
72/193/258/273	698.07	829.125	779.765
72/193/258/271	14.93	12.57	14.605
258/271/273	32.285	39.665	35.09
193/271/273	3.87	3.735	3.72
193/258/273	69.585	69.025	71.93
193/258/271	20.095	25.995	23.85
72/271/273	7.605	8.745	7.68
72/258/273	18.29	22.42	18.595
72/258/271	4.195	4.575	4.805
72/193/273	619.13	669.28	713.21
72/193/271	5.1	6.005	5.205
72/193/258	61.235	62.135	56.605
271/273	2.745	2.735	3.16
258/273	40.89	37.605	43.64
258/271	14.285	15.13	14.725
193/273	33.945	43.19	36.77
193/271	1.56	1.62	1.53
193/258	50.175	61.625	66.935
72/273	21.485	21.485	19.775
72/271	2.04	2.045	1.82
72/258	43.875	46.55	48.65
72/193	57.185	59.14	60.08
273	21.98	17.78	19.93
271	0.73	0.83	0.885
258	43.665	28.5	41.18
193	7.325	7.76	8.66
72	28.985	33.595	33.065
MPH-M5	4.66	4.325	5.02
M/min (ext. co. 18,300; path length normalization for 0.58)
Final	1	2	3
MPH-WT	0.000332536	0.000337749	0.000321556
193/258/271/273	5.82956e-06	5.34294e-06	5.627e-06
72/258/271/273	8.43085e-06	9.30893e-06	1.02944e-05
72/193/271/273	3.91497e-05	4.14052e-05	4.39636e-05
72/193/258/273	6.57688e-05	7.81162e-05	7.34657e-05
72/193/258/271	1.40663e-06	1.18428e-06	1.37601e-06
258/271/273	3.04174e-06	3.73705e-06	3.30601e-06
193/271/273	3.64613e-07	3.51894e-07	3.5048e-07
193/258/273	6.55596e-06	6.5032e-06	6.7769e-06
193/258/271	1.89325e-06	2.44912e-06	2.24703e-06
72/271/273	7.16507e-07	8.23912e-07	7.23573e-07
72/258/273	1.7232e-06	2.1123e-06	1.75193e-06
72/258/271	3.95233e-07	4.31034e-07	4.52704e-07
72/193/273	5.83314e-05	6.30563e-05	6.71952e-05
72/193/271	4.80497e-07	5.65762e-07	4.9039e-07
72/193/258	5.76927e-06	5.85406e-06	5.33305e-06
271/273	2.58621e-07	2.57679e-07	2.9772e-07
258/273	3.85246e-06	3.54296e-06	4.11155e-06
258/271	1.34586e-06	1.42548e-06	1.38732e-06
193/273	3.19813e-06	4.06915e-06	3.46429e-06
193/271	1.46976e-07	1.52629e-07	1.44149e-07
193/258	4.72725e-06	5.80601e-06	6.30629e-06
72/273	2.02421e-06	2.02421e-06	1.86311e-06
72/271	1.92199e-07	1.9267e-07	1.71472e-07
72/258	4.13369e-06	4.38572e-06	4.58357e-06
72/193	5.3877e-06	5.57189e-06	5.66045e-06
273	2.07085e-06	1.67515e-06	1.87771e-06
271	6.87771e-08	7.81986e-08	8.33804e-08
258	4.11391e-06	2.68513e-06	3.87978e-06
193	6.90126e-07	7.3111e-07	8.15904e-07
72	2.73083e-06	3.16516e-06	3.11523e-06
MPH-M5	4.39043e-07	4.07481e-07	4.7296e-07
uM/sec
Final	1	2	3
MPH-WT	5.54226	5.62915	5.35927
193/258/271/273	0.0971594	0.0890491	0.0937834
72/258/271/273	0.140514	0.155149	0.171574
72/193/271/273	0.652495	0.690087	0.732727
72/193/258/273	1.09615	1.30194	1.22443
72/193/258/271	0.0234439	0.0197381	0.0229335
258/271/273	0.0506956	0.0622841	0.0551002
193/271/273	0.00607688	0.0058649	0.00584134
193/258/273	0.109266	0.108387	0.112948
193/258/271	0.0315542	0.0408187	0.0374505
72/271/273	0.0119418	0.0137319	0.0120595
72/258/273	0.0287199	0.0352051	0.0291989
72/258/271	0.00658721	0.00718391	0.00754507
72/193/273	0.972191	1.05094	1.11992
72/193/271	0.00800829	0.00942937	0.00817317
72/193/258	0.0961545	0.0975677	0.0888842
271/273	0.00431034	0.00429464	0.004962
258/273	0.0642077	0.0590494	0.0685258
258/271	0.0224311	0.0237579	0.023122
193/273	0.0533022	0.0678192	0.0577382
193/271	0.00244959	0.00254381	0.00240249
193/258	0.0787875	0.0967668	0.105105
72/273	0.0337369	0.0337369	0.0310518
72/271	0.00320332	0.00321117	0.00285786
72/258	0.0688949	0.0730953	0.0763928
72/193	0.0897949	0.0928648	0.0943408
273	0.0345142	0.0279191	0.0312951
271	0.00114628	0.00130331	0.00138967
258	0.0685651	0.0447522	0.064663
193	0.0115021	0.0121852	0.0135984
72	0.0455138	0.0527527	0.0519204
MPH-M5	0.00731738	0.00679134	0.00788267
OD600 normalized plate background removed (culture was 400 ul)
Final	1	2	3
MPH-WT	1.68966	1.62069	1.46552
193/258/271/273	1.75862	1.87931	2.18966
72/258/271/273	1.62069	1.55172	1.81034
72/193/271/273	1.36207	1.56897	1.63793
72/193/258/273	1.39655	1.58621	1.68966
72/193/258/271	1.56897	1.77586	1.65517
258/271/273	1.94828	1.96552	2.25862
193/271/273	1.96552	2	1.86207
193/258/273	1.68966	1.96552	1.44828
193/258/271	1.68966	1.7069	1.68966
72/271/273	1.53448	1.74138	1.24138
72/258/273	1.5	1.75862	1.53448
72/258/271	1.48276	1.36207	1.51724
72/193/273	1.55172	1.7069	1.94828
72/193/271	1.55172	1.44828	1.51724
72/193/258	1.46552	1.48276	1.72414
271/273	1.82759	1.56897	1.7069
258/273	1.48276	2.13793	1.72414
258/271	1.58621	2	1.58621
193/273	1.60345	1.62069	1.7069
193/271	1.53448	1.62069	1.7069
193/258	1.55172	1.60345	1.46552
72/273	1.58621	1.5	2.10345
72/271	1.58621	1.67241	2.08621
72/258	1.48276	1.55172	1.51724
72/193	1.43103	1.94828	1.77586
273	1.68966	1.75862	1.86207
271	1.44828	2.53448	2.51724
258	1.58621	1.37931	1.75862
193	2.03448	1.46552	1.86207
72	1.72414	1.41379	1.55172
MPH-M5	2.17241	1.63793	2.03448
nM/sec/OD (values divided by 2 to account for lysate being 2 fold concentrated vs culture)
Final	1	2	3
MPH-WT	328.012	347.331	365.692		347.011	914.058
193/258/271/273	5.52475	4.73839	4.28302		4.84872	12.772
72/258/271/273	8.67002	9.99848	9.4774		9.38197	24.7129
72/193/271/273	47.9047	43.9836	44.7349		45.5411	119.959
72/193/258/273	78.4895	82.0786	72.4662		77.6781	204.611
72/193/258/271	1.49423	1.11146	1.38557		1.33042	3.50444
258/271/273	2.60208	3.16884	2.43955		2.73682	7.20903
193/271/273	0.309175	0.293245	0.313702		0.305374	0.804381
193/258/273	6.46677	5.51441	7.79881		6.59333	17.3674
193/258/271	1.8675	2.3914	2.21646		2.15845	5.68555
72/271/273	0.778228	0.788562	0.971463		0.846085	2.22866
72/258/273	1.91466	2.00186	1.90285		1.93979	5.10957
72/258/271	0.444254	0.527426	0.497288		0.489656	1.2898
72/193/273	62.6523	61.5702	57.4826		60.5684	159.542
72/193/271	0.51609	0.651076	0.538686		0.568617	1.49779
72/193/258	6.56113	6.58015	5.15528		6.09885	16.0649
271/273	0.235849	0.273724	0.290703		0.266759	0.702666
258/273	4.33028	2.76199	3.9745		3.68892	9.71694
258/271	1.41413	1.1879	1.45769		1.35324	3.56455
193/273	3.32423	4.18459	3.38264		3.63049	9.56302
193/271	0.159637	0.156958	0.140752		0.152449	0.401564
193/258	5.07741	6.03492	7.17186		6.09473	16.0541
72/273	2.12689	2.24913	1.47623		1.95075	5.13844
72/271	0.201948	0.192008	0.136988		0.176982	0.466185
72/258	4.6464	4.71058	5.03498		4.79732	12.6366
72/193	6.27483	4.76651	5.31239		5.45124	14.3591
273	2.04267	1.58756	1.68067		1.7703	4.66312
271	0.0791482	0.0514231	0.0552062		0.0619259	0.163118
258	4.32258	3.24454	3.67692		3.74801	9.87259
193	0.565358	0.831458	0.730284		0.709033	1.86766
72	2.6398	3.73129	3.34598		3.23902	8.53187
MPH-M5	0.336832	0.414629	0.387453		0.379638	1

## Sheet: Cd
Raw values (mOD/min)(metal - dilution factor of lysate in assay)
Final	1	2	3
MPH-WT	85.549	96.639	97.023
193/258/271/273	52.065	61.647	59.591
72/258/271/273	25.151	27.412	27.276
72/193/271/273	19.985	20.104	20.979
72/193/258/273	92.913	93.56	97.442
72/193/258/271	31.738	34.377	31.638
258/271/273	24.336	36.711	29.162
193/271/273	10.244	13.479	14.204
193/258/273	139.466	151.151	152.129
193/258/271	27.208	29.907	33.962
72/271/273	8.271	8.076	8.302
72/258/273	27.327	27.262	28.405
72/258/271	18.367	18.455	19.252
72/193/273	8.002	7.501	7.711
72/193/271	23.712	24.617	24.49
72/193/258	51.424	48.456	53.342
271/273	6.424	6.905	6.899
258/273	85.717	86.401	88.334
258/271	21.084	24.711	24.928
193/273	13.781	13.911	14.546
193/271	11.794	11.819	11.793
193/258	77.331	79.702	79.225
72/273	7.437	6.973	6.555
72/271	16.16	16.65	16.151
72/258	35.606	37.553	33.414
72/193	14.315	13.91	14.355
273	7.189	7.096	7.816
271	6.954	6.836	7.126
258	53.248	49.402	57.855
193	7.909	7.53	8.263
72	14.233	13.922	13.542
MPH-M5	5.516	5.214	5.872
Normalized to Dilution (mOD/min)
Final	1	2	3
MPH-WT	4277.45	4831.95	4851.15
193/258/271/273	2603.25	3082.35	2979.55
72/258/271/273	1257.55	1370.6	1363.8
72/193/271/273	999.25	1005.2	1048.95
72/193/258/273	4645.65	4678	4872.1
72/193/258/271	1586.9	1718.85	1581.9
258/271/273	1216.8	1835.55	1458.1
193/271/273	512.2	673.95	710.2
193/258/273	6973.3	7557.55	7606.45
193/258/271	1360.4	1495.35	1698.1
72/271/273	413.55	403.8	415.1
72/258/273	1366.35	1363.1	1420.25
72/258/271	918.35	922.75	962.6
72/193/273	400.1	375.05	385.55
72/193/271	1185.6	1230.85	1224.5
72/193/258	2571.2	2422.8	2667.1
271/273	321.2	345.25	344.95
258/273	4285.85	4320.05	4416.7
258/271	1054.2	1235.55	1246.4
193/273	689.05	695.55	727.3
193/271	589.7	590.95	589.65
193/258	3866.55	3985.1	3961.25
72/273	371.85	348.65	327.75
72/271	808	832.5	807.55
72/258	1780.3	1877.65	1670.7
72/193	715.75	695.5	717.75
273	359.45	354.8	390.8
271	347.7	341.8	356.3
258	2662.4	2470.1	2892.75
193	395.45	376.5	413.15
72	711.65	696.1	677.1
MPH-M5	275.8	260.7	293.6
M/min (ext. co. 18,300; path length normalization for 0.58)
Final	1	2	3
MPH-WT	0.000403001	0.000455243	0.000457052
193/258/271/273	0.000245266	0.000290404	0.000280719
72/258/271/273	0.00011848	0.000129131	0.000128491
72/193/271/273	9.41445e-05	9.47051e-05	9.8827e-05
72/193/258/273	0.000437691	0.000440739	0.000459026
72/193/258/271	0.00014951	0.000161942	0.000149039
258/271/273	0.000114641	0.000172937	0.000137375
193/271/273	4.8257e-05	6.34963e-05	6.69116e-05
193/258/273	0.000656991	0.000712036	0.000716643
193/258/271	0.00012817	0.000140885	0.000159987
72/271/273	3.89627e-05	3.80441e-05	3.91087e-05
72/258/273	0.000128731	0.000128425	0.000133809
72/258/271	8.65225e-05	8.69371e-05	9.06915e-05
72/193/273	3.76955e-05	3.53354e-05	3.63247e-05
72/193/271	0.000111702	0.000115965	0.000115366
72/193/258	0.000242246	0.000228265	0.000251281
271/273	3.02619e-05	3.25278e-05	3.24995e-05
258/273	0.000403792	0.000407014	0.00041612
258/271	9.93217e-05	0.000116408	0.00011743
193/273	6.4919e-05	6.55314e-05	6.85227e-05
193/271	5.55587e-05	5.56765e-05	5.5554e-05
193/258	0.000364288	0.000375457	0.00037321
72/273	3.50339e-05	3.28481e-05	3.0879e-05
72/271	7.61259e-05	7.84341e-05	7.60835e-05
72/258	0.000167731	0.000176903	0.000157405
72/193	6.74345e-05	6.55267e-05	6.7623e-05
273	3.38656e-05	3.34275e-05	3.68193e-05
271	3.27586e-05	3.22028e-05	3.35689e-05
258	0.000250839	0.000232721	0.000272541
193	3.72574e-05	3.5472e-05	3.8925e-05
72	6.70482e-05	6.55832e-05	6.37931e-05
MPH-M5	2.59845e-05	2.45619e-05	2.76616e-05
uM/sec
Final	1	2	3
MPH-WT	6.71668	7.58738	7.61753
193/258/271/273	4.08776	4.84007	4.67865
72/258/271/273	1.97467	2.15219	2.14151
72/193/271/273	1.56908	1.57842	1.64712
72/193/258/273	7.29485	7.34564	7.65043
72/193/258/271	2.49183	2.69903	2.48398
258/271/273	1.91068	2.88228	2.28959
193/271/273	0.804284	1.05827	1.11519
193/258/273	10.9498	11.8673	11.9441
193/258/271	2.13617	2.34808	2.66645
72/271/273	0.649378	0.634068	0.651812
72/258/273	2.14552	2.14041	2.23015
72/258/271	1.44204	1.44895	1.51153
72/193/273	0.628258	0.588923	0.605411
72/193/271	1.86169	1.93275	1.92277
72/193/258	4.03743	3.80441	4.18802
271/273	0.504365	0.54213	0.541659
258/273	6.72987	6.78357	6.93534
258/271	1.65536	1.94013	1.95716
193/273	1.08198	1.09219	1.14205
193/271	0.925978	0.927941	0.9259
193/258	6.07146	6.25762	6.22017
72/273	0.583899	0.547469	0.51465
72/271	1.26876	1.30724	1.26806
72/258	2.79552	2.94839	2.62342
72/193	1.12391	1.09211	1.12705
273	0.564427	0.557126	0.613655
271	0.545977	0.536713	0.559481
258	4.18064	3.87868	4.54235
193	0.620957	0.5912	0.64875
72	1.11747	1.09305	1.06322
MPH-M5	0.433076	0.409365	0.461026
OD600 normalized plate background removed (culture was 400 ul)
Final	1	2	3
MPH-WT	1.39655	1.36207	1.48276
193/258/271/273	1.67241	1.7069	2
72/258/271/273	1.72414	1.58621	1.58621
72/193/271/273	1.2069	1.56897	1.53448
72/193/258/273	1.27586	1.43103	1.48276
72/193/258/271	1.60345	1.48276	1.48276
258/271/273	1.82759	2.01724	2.01724
193/271/273	1.89655	1.96552	1.93103
193/258/273	1.81034	1.81034	1.44828
193/258/271	1.75862	1.62069	1.63793
72/271/273	1.56897	1.65517	1.31034
72/258/273	1.53448	1.67241	1.24138
72/258/271	1.41379	1.25862	1.24138
72/193/273	1.58621	1.7069	1.72414
72/193/271	1.58621	1.55172	1.36207
72/193/258	1.46552	1.32759	1.48276
271/273	1.43103	1.67241	1.67241
258/273	1.44828	1.93103	1.67241
258/271	1.27586	1.86207	1.51724
193/273	1.53448	1.62069	1.58621
193/271	1.48276	2	1.56897
193/258	1.48276	1.62069	1.56897
72/273	1.2931	1.43103	1.91379
72/271	1.58621	1.96552	1.91379
72/258	1.36207	1.72414	1.48276
72/193	1.37931	1.82759	1.60345
273	1.32759	1.75862	1.86207
271	1.39655	1.48276	1.39655
258	1.51724	1.43103	1.72414
193	1.96552	1.7069	1.7931
72	1.68966	1.51724	1.58621
MPH-M5	2.13793	1.81034	2.03448
nM/sec/OD (values divided by 2 to account for lysate being 2 fold concentrated vs culture)
Final	1	2	3		Avg
MPH-WT	480.947	557.048	513.741		517.246	23.6798
193/258/271/273	244.423	283.56	233.932		253.972	11.627
72/258/271/273	114.531	135.681	135.008		128.407	5.87855
72/193/271/273	130.009	100.602	107.34		112.651	5.15721
72/193/258/273	571.758	513.31	515.959		533.676	24.432
72/193/258/271	155.405	182.028	167.524		168.319	7.70574
258/271/273	104.547	142.882	113.501		120.31	5.50786
193/271/273	42.4077	53.8419	57.7511		51.3336	2.35008
193/258/273	604.849	655.525	824.708		695.027	31.8188
193/258/271	121.469	144.881	162.794		143.048	6.54882
72/271/273	41.3889	38.3083	49.7436		43.1469	1.97529
72/258/273	139.82	127.983	179.651		149.152	6.82825
72/258/271	101.998	115.122	121.762		112.961	5.17141
72/193/273	39.6076	34.5026	35.1138		36.408	1.66678
72/193/271	117.368	124.555	141.166		127.696	5.846
72/193/258	275.496	286.566	282.448		281.503	12.8874
271/273	35.2448	32.416	32.3878		33.3496	1.52676
258/273	464.681	351.292	414.69		410.221	18.7802
258/271	129.744	104.192	128.995		120.977	5.53841
193/273	70.5112	67.3904	71.9985		69.9667	3.20312
193/271	62.4497	46.3971	59.0134		55.9534	2.56158
193/258	409.471	386.108	396.45		397.343	18.1906
72/273	45.1548	38.2569	26.8916		36.7678	1.68325
72/271	79.9873	66.5085	66.2589		70.9182	3.24668
72/258	205.241	171.006	176.928		184.392	8.44157
72/193	81.4834	59.757	70.2891		70.5098	3.22798
273	42.5153	31.6797	32.9555		35.7169	1.63514
271	39.0947	36.1969	40.0616		38.4511	1.76031
258	275.542	271.04	263.456		270.013	12.3614
193	31.5925	34.636	36.1803		34.1363	1.56278
72	66.136	72.0421	67.029		68.4024	3.1315
MPH-M5	20.2568	22.6125	22.6606		21.8433	1

## Sheet: Ni
Raw values (mOD/min)(metal - dilution factor of lysate in assay)
Final	1	2	3
MPH-WT	436.653	473.106	472.898
193/258/271/273	145.587	148.714	158.026
72/258/271/273	135.464	131.65	147.383
72/193/271/273	147.136	158.816	156.74
72/193/258/273	272.443	275.449	299.069
72/193/258/271	123.826	128.221	131.821
258/271/273	86.734	93.813	89.833
193/271/273	22.379	22.758	21.36
193/258/273	392.954	365.832	397.056
193/258/271	91.993	84.589	93.469
72/271/273	26.032	25.757	26.863
72/258/273	43.902	42.644	42.913
72/258/271	28.207	27.956	28.234
72/193/273	89.374	86.421	88.149
72/193/271	25.487	26.16	27.164
72/193/258	178.837	182.418	194.173
271/273	12.258	13.361	12.573
258/273	261.735	282.061	256.629
258/271	40.463	42.198	38.152
193/273	62.784	65.293	64.782
193/271	10.926	11.411	10.945
193/258	353.939	361.73	350.786
72/273	23.555	25.432	22.381
72/271	11.308	12.061	11.093
72/258	101.778	96.791	105.445
72/193	94.8	88.828	91.38
273	35.616	34.848	36.438
271	5.679	5.561	6.084
258	233.841	200.927	229.971
193	53.441	50.382	52.32
72	70.622	71.959	70.506
MPH-M5	31.423	30.101	30.837
Normalized to Dilution (mOD/min)
Final	1	2	3
MPH-WT	21832.7	23655.3	23644.9
193/258/271/273	7279.35	7435.7	7901.3
72/258/271/273	6773.2	6582.5	7369.15
72/193/271/273	7356.8	7940.8	7837
72/193/258/273	13622.1	13772.5	14953.5
72/193/258/271	6191.3	6411.05	6591.05
258/271/273	4336.7	4690.65	4491.65
193/271/273	1118.95	1137.9	1068
193/258/273	19647.7	18291.6	19852.8
193/258/271	4599.65	4229.45	4673.45
72/271/273	1301.6	1287.85	1343.15
72/258/273	2195.1	2132.2	2145.65
72/258/271	1410.35	1397.8	1411.7
72/193/273	4468.7	4321.05	4407.45
72/193/271	1274.35	1308	1358.2
72/193/258	8941.85	9120.9	9708.65
271/273	612.9	668.05	628.65
258/273	13086.8	14103	12831.5
258/271	2023.15	2109.9	1907.6
193/273	3139.2	3264.65	3239.1
193/271	546.3	570.55	547.25
193/258	17697	18086.5	17539.3
72/273	1177.75	1271.6	1119.05
72/271	565.4	603.05	554.65
72/258	5088.9	4839.55	5272.25
72/193	4740	4441.4	4569
273	1780.8	1742.4	1821.9
271	283.95	278.05	304.2
258	11692.1	10046.4	11498.5
193	2672.05	2519.1	2616
72	3531.1	3597.95	3525.3
MPH-M5	1571.15	1505.05	1541.85
M/min (ext. co. 18,300; path length normalization for 0.58)
Final	1	2	3
MPH-WT	0.00205697	0.00222869	0.00222771
193/258/271/273	0.000685825	0.000700556	0.000744422
72/258/271/273	0.000638138	0.000620171	0.000694286
72/193/271/273	0.000693122	0.000748144	0.000738364
72/193/258/273	0.00128341	0.00129757	0.00140884
72/193/258/271	0.000583314	0.000604018	0.000620977
258/271/273	0.000408583	0.00044193	0.000423182
193/271/273	0.000105422	0.000107207	0.000100622
193/258/273	0.00185111	0.00172335	0.00187044
193/258/271	0.000433357	0.000398478	0.00044031
72/271/273	0.00012263	0.000121335	0.000126545
72/258/273	0.000206812	0.000200886	0.000202153
72/258/271	0.000132876	0.000131694	0.000133004
72/193/273	0.000421019	0.000407109	0.000415249
72/193/271	0.000120063	0.000123233	0.000127963
72/193/258	0.000842458	0.000859327	0.000914702
271/273	5.77445e-05	6.29405e-05	5.92284e-05
258/273	0.00123297	0.00132872	0.00120892
258/271	0.000190611	0.000198785	0.000179725
193/273	0.00029576	0.00030758	0.000305172
193/271	5.14698e-05	5.37545e-05	5.15593e-05
193/258	0.00166732	0.00170402	0.00165247
72/273	0.000110962	0.000119804	0.000105432
72/271	5.32693e-05	5.68165e-05	5.22565e-05
72/258	0.000479452	0.000455959	0.000496726
72/193	0.00044658	0.000418447	0.000430469
273	0.000167778	0.000164161	0.000171651
271	2.67524e-05	2.61965e-05	2.86603e-05
258	0.00110157	0.000946519	0.00108334
193	0.000251748	0.000237337	0.000246467
72	0.000332683	0.000338982	0.000332137
MPH-M5	0.000148026	0.000141799	0.000145266
uM/sec
Final	1	2	3
MPH-WT	34.2828	37.1448	37.1285
193/258/271/273	11.4304	11.6759	12.407
72/258/271/273	10.6356	10.3362	11.5714
72/193/271/273	11.552	12.4691	12.3061
72/193/258/273	21.3902	21.6262	23.4807
72/193/258/271	9.72191	10.067	10.3496
258/271/273	6.80972	7.36551	7.05303
193/271/273	1.75703	1.78679	1.67703
193/258/273	30.8519	28.7224	31.1739
193/258/271	7.22261	6.64131	7.3385
72/271/273	2.04384	2.02225	2.10909
72/258/273	3.44686	3.34809	3.36921
72/258/271	2.21461	2.1949	2.21673
72/193/273	7.01699	6.78514	6.92081
72/193/271	2.00105	2.05389	2.13272
72/193/258	14.041	14.3221	15.245
271/273	0.962408	1.04901	0.98714
258/273	20.5495	22.1454	20.1486
258/271	3.17686	3.31308	2.99541
193/273	4.92934	5.12633	5.08621
193/271	0.857829	0.895908	0.859321
193/258	27.7887	28.4004	27.5411
72/273	1.84937	1.99673	1.75719
72/271	0.887821	0.946941	0.870941
72/258	7.99086	7.59932	8.27877
72/193	7.443	6.97412	7.17449
273	2.79631	2.73601	2.86084
271	0.445873	0.436609	0.477671
258	18.3595	15.7753	18.0556
193	4.19579	3.95562	4.10778
72	5.54472	5.64969	5.53561
MPH-M5	2.4671	2.36331	2.42109
OD600 normalized plate background removed (culture was 400 ul)
Final	1	2	3
MPH-WT	1.67241	1.58621	1.55172
193/258/271/273	1.81034	1.7069	2.12069
72/258/271/273	1.5	1.53448	1.77586
72/193/271/273	1.18966	1.58621	1.53448
72/193/258/273	1.32759	1.53448	1.5
72/193/258/271	1.53448	1.60345	1.55172
258/271/273	1.91379	1.7931	2.17241
193/271/273	1.81034	1.89655	1.75862
193/258/273	1.86207	1.44828	1.5
193/258/271	1.81034	1.7069	1.58621
72/271/273	1.62069	1.44828	1.55172
72/258/273	1.60345	1.41379	1.48276
72/258/271	1.41379	1.46552	1.37931
72/193/273	1.5	1.93103	1.98276
72/193/271	1.53448	1.48276	1.46552
72/193/258	1.46552	1.68966	1.65517
271/273	1.63793	1.72414	1.75862
258/273	1.5	2.25862	1.67241
258/271	1.41379	2.24138	1.53448
193/273	1.60345	1.74138	1.65517
193/271	1.48276	1.81034	1.74138
193/258	1.53448	1.7069	1.60345
72/273	1.41379	1.48276	2.15517
72/271	1.60345	1.86207	2.05172
72/258	1.43103	1.44828	1.39655
72/193	1.43103	1.98276	1.77586
273	1.56897	2.15517	1.87931
271	1.53448	1.62069	1.7931
258	1.5	1.44828	1.77586
193	2.2069	1.72414	1.86207
72	1.86207	1.58621	1.53448
MPH-M5	2.12069	1.72414	2.03448
nM/sec/OD (values divided by 2 to account for lysate being 2 fold concentrated vs culture)
Final	1	2	3		Avgs
MPH-WT	2049.9	2341.74	2392.72		2261.45	18.2175
193/258/271/273	631.395	684.044	585.047		633.496	5.10321
72/258/271/273	709.043	673.594	651.595		678.077	5.46235
72/193/271/273	971.041	786.093	801.969		853.034	6.87174
72/193/258/273	1611.21	1409.35	1565.38		1528.65	12.3142
72/193/258/271	633.563	627.833	666.975		642.79	5.17809
258/271/273	355.823	410.769	324.663		363.752	2.93025
193/271/273	97.0553	94.2126	95.3605		95.5428	0.769659
193/258/273	1656.86	1983.22	2078.26		1906.11	15.355
193/258/271	398.963	389.087	462.645		416.898	3.35838
72/271/273	126.109	139.632	135.919		133.887	1.07854
72/258/273	214.966	236.816	227.226		226.336	1.82328
72/258/271	156.643	149.77	160.713		155.708	1.25433
72/193/273	467.799	351.373	349.05		389.407	3.13693
72/193/271	130.406	138.518	145.527		138.15	1.11289
72/193/258	958.09	847.636	921.054		908.927	7.32199
271/273	58.7575	60.8424	56.1315		58.5772	0.471876
258/273	1369.97	980.482	1204.76		1185.07	9.5465
258/271	224.705	147.814	195.207		189.242	1.52446
193/273	307.421	294.383	307.292		303.032	2.44112
193/271	57.8536	49.4882	49.3471		52.2297	0.420743
193/258	1810.95	1663.86	1717.62		1730.81	13.9428
72/273	130.809	134.663	81.5337		115.669	0.931785
72/271	55.3695	50.8542	42.4492		49.5577	0.399219
72/258	558.398	524.715	592.801		558.638	4.50018
72/193	520.113	351.738	404		425.284	3.42593
273	178.226	126.951	152.228		152.468	1.22823
271	29.0569	26.9397	26.6393		27.5453	0.221895
258	1223.97	1089.25	1016.73		1109.98	8.94159
193	190.122	229.426	220.603		213.384	1.71894
72	297.772	356.176	360.748		338.232	2.72468
MPH-M5	116.335	137.072	119.003		124.137	1

[truncated: 1 more sheets: Co]
