# Supplementary material for: The adaptive landscape of a metallo-enzyme is shaped by environment-dependent epistasis
Source: Nat Commun. 2021 Jun 23;12:3867. doi: 10.1038/s41467-021-23943-x (PMC8222346; doi:10.1038/s41467-021-23943-x)
Supplement: Supplementary file 4 — Source Data [file 41467_2021_23943_MOESM4_ESM.zip › Figure4_data.xlsx]

## Sheet: Pos72
Position 72 Effects
genotype	Ca	Cd	Co	Cu	Mg	Mn	Ni	Zn
xaaaa	1.08586	0.496032	0.757047	0.852066	0.439183	-0.189422	0.434845	0.92822
xdaaa	0.907225	0.312254	0.707417	0.836624	0.330706	-0.00177292	0.295137	0.888479
xadaa	0.109724	-0.166952	0.152768	-0.0640206	-0.6191	-0.60352	-0.297441	0.109936
xaada	1.07916	0.264542	0.451273	0.323467	0.0944345	-0.0146151	0.252767	0.457885
xaaad	0.338703	0.00659194	0.347392	-0.441021	-0.0653886	-0.236814	-0.126626	0.0375012
xddaa	-0.0215479	-0.149614	0.150505	0.165874	-0.393739	-0.551877	-0.280016	0.00184008
xdada	0.889218	0.360555	0.475268	0.760698	0.438187	0.216035	0.423217	0.570107
xdaad	1.08469	-0.284357	0.922657	0.189363	0.672096	0.269	0.104839	1.22441
xadda	-0.507207	-0.0287446	0.0728575	-0.493527	-0.186938	-0.355847	-0.0784795	-0.440844
xadad	0.0028684	-0.441131	-0.0904943	-0.358248	-0.742976	-0.89171	-0.715271	-0.271364
xaadd	0.937455	0.109559	0.473777	0.328464	0.278578	0.0538128	0.358845	0.500657
xddda	-0.0589281	0.0728552	0.258855	0.405381	0.120437	-0.309061	0.189172	-0.211211
xddad	0.531446	-0.111443	0.750145	0.638602	0.0418687	-0.174693	-0.0945215	1.07499
xdadd	1.39306	0.342407	1.71898	1.24673	1.29896	0.833794	0.948791	2.17345
xaddd	-0.271111	0.0308386	0.776422	0.290295	0.0261229	-0.271126	0.272261	0.537038
xdddd	0.941426	0.309619	1.57874	1.33219	0.924376	0.210822	0.552529	1.85668
Average	0.527627	0.0701882	0.593975	0.375808	0.16605	-0.126062	0.140003	0.589862

## Sheet: Pos193
Position 193 Effects
genotype	Ca	Cd	Co	Cu	Mg	Mn	Ni	Zn
xaaaa	0.225928	0.193798	0.252366	0.405594	0.199638	0.0830541	0.235023	0.267454
xdaaa	0.0472973	0.0100195	0.202736	0.390152	0.0911609	0.270703	0.0953155	0.227713
xadaa	0.446497	0.16773	0.189098	0.128555	0.093475	0.192696	0.19395	0.209856
xaada	0.530796	0.159818	0.216136	0.386084	0.111981	0.170865	0.276976	0.398594
xaaad	0.301454	0.295642	0.379069	0.403464	0.235121	0.195756	0.302365	0.312063
xddaa	0.315225	0.185068	0.186836	0.35845	0.318836	0.244338	0.211375	0.101759
xdada	0.340859	0.255832	0.24013	0.823315	0.455734	0.401515	0.447426	0.510817
xdaad	1.04744	0.00469253	0.954334	1.03385	0.972605	0.70157	0.533831	1.49898
xadda	0.188588	0.0718728	0.312292	0.102406	0.115364	0.206568	0.348135	0.202213
xadad	0.484166	0.227996	0.316381	0.334038	0.219196	0.186561	0.208435	0.255732
xaadd	0.611972	0.183963	0.198367	0.402158	0.117227	0.226548	0.212673	0.0601845
xddda	0.636867	0.173473	0.498289	1.00131	0.422738	0.253354	0.615786	0.431846
xddad	1.01274	0.557685	1.15702	1.33089	1.00404	0.903577	0.829184	1.60208
xdadd	1.06758	0.41681	1.44356	1.32042	1.1376	1.00653	0.802619	1.73298
xaddd	0.0707714	0.326863	0.189898	0.243699	0.172989	0.244324	0.242104	0.248721
xdddd	1.28331	0.605643	0.992214	1.28559	1.07124	0.726272	0.522372	1.56837

## Sheet: Pos258
Position 258 Effects
genotype	Ca	Cd	Co	Cu	Mg	Mn	Ni	Zn
xaaaa	0.974091	1.09258	0.946952	0.549245	1.17591	0.89955	0.951294	0.993029
xdaaa	-0.00204007	0.429595	0.342672	-0.366842	0.117625	0.485452	0.219008	0.174745
xadaa	1.19466	1.06651	0.883683	0.272206	1.06974	1.00919	0.910221	0.93543
xaada	1.85512	0.495993	0.692381	0.650233	1.06058	1.12051	0.830886	1.34578
xaaad	0.459746	1.0611	0.632247	-0.273093	0.800401	0.910086	0.89065	0.313537
xddaa	0.265888	0.604644	0.326772	-0.398544	0.3453	0.459087	0.335067	0.0487913
xdada	0.268761	0.202707	0.313965	-0.166761	0.779204	0.779279	0.499639	0.447053
xdaad	0.123911	0.613374	0.194361	-0.19032	0.122814	0.25519	0.302005	0.00467192
xadda	1.51292	0.408048	0.788537	0.366556	1.06396	1.15621	0.902044	1.1494
xadad	0.642457	0.993452	0.569559	-0.342519	0.784477	0.900891	0.796719	0.257205
xaadd	1.85042	0.553684	0.840201	0.423488	1.24763	1.39581	0.791263	1.01004
xddda	0.564769	0.120347	0.572125	0.0112385	0.746208	0.631118	0.667999	0.368082
xddad	0.0892138	1.16637	0.397047	0.10672	0.15425	0.457197	0.597359	0.107778
xdadd	0.641854	0.474963	1.14285	0.385319	0.995172	1.07087	0.704679	1.04642
xaddd	1.30922	0.696584	0.831733	0.265029	1.30339	1.41358	0.820693	1.19858
xdddd	0.857584	0.663797	0.691496	0.350486	0.928809	0.79061	0.424431	0.881811
Average	0.788036	0.665234	0.635411	0.102653	0.793467	0.858414	0.665247	0.642648

## Sheet: Pos271
Position 271 Effects
genotype	Ca	Cd	Co	Cu	Mg	Mn	Ni	Zn
xaaaa	-1.00381	0.245775	-0.651496	-0.381229	-0.598697	-0.684031	-0.653017	-0.793902
xdaaa	-1.01051	0.014285	-0.95727	-0.909827	-0.943446	-0.509224	-0.835095	-1.26424
xadaa	-0.69894	0.211796	-0.687727	-0.400739	-0.686354	-0.59622	-0.611064	-0.662762
xaada	-0.122776	-0.350812	-0.906067	-0.280241	-0.714029	-0.46307	-0.773425	-0.441149
xaaad	-0.725491	-0.0263394	-0.526932	-0.725709	-0.528537	-0.4717	-0.411542	-0.821004
xddaa	-0.716947	0.260097	-0.919876	-0.476664	-0.578873	-0.378412	-0.482984	-0.981133
xdada	-0.739707	-0.212604	-0.985977	-0.709747	-0.281867	-0.215397	-0.554464	-0.991929
xdaad	-0.126739	0.0766277	-0.400546	0.0437762	-0.18457	-0.181074	0.073929	-0.357848
xadda	-0.380685	-0.446669	-0.782873	-0.306389	-0.69214	-0.449198	-0.619241	-0.448791
xadad	-0.414973	-0.138018	-0.707634	-0.727015	-0.64643	-0.440908	-0.501234	-1.07288
xaadd	0.665183	-0.533753	-0.318977	-0.0291288	-0.0813102	0.0140202	-0.510929	-0.124497
xddda	-0.418065	-0.224199	-0.674523	-0.0668819	-0.177965	-0.206382	-0.150053	-0.661842
xddad	-0.106601	0.488746	0.088684	0.330351	-0.0195702	0.123886	0.342718	-0.123843
xdadd	0.391204	-0.0617831	0.547939	0.619415	0.687789	0.634603	0.476603	0.683905
xaddd	0.251789	-0.434887	-0.44546	-0.119468	-0.127518	0.0717833	-0.47726	-0.131507
xdddd	0.661769	-0.0138244	0.383133	0.574118	0.754989	0.457298	0.169791	0.65019
Average	-0.280956	-0.0715976	-0.4966	-0.222836	-0.301158	-0.205877	-0.344829	-0.471452

## Sheet: Pos273
Position 273 Effects
genotype	Ca	Cd	Co	Cu	Mg	Mn	Ni	Zn
xaaaa	0.489465	0.210355	0.11958	0.943155	0.196281	-0.0365789	0.0862954	0.667706
xdaaa	-0.257687	-0.279086	-0.290075	-0.349933	-0.308291	-0.083971	-0.475176	-0.223013
xadaa	0.564991	0.312199	0.246283	0.941025	0.231764	0.076123	0.153637	0.712315
xaada	-0.0248805	0.178872	-0.195124	0.120817	-0.179226	-0.0260427	0.0256507	-0.0117865
xaaad	0.767783	-0.0617601	0.244144	0.598674	0.266442	0.175751	0.32777	0.640603
xddaa	0.742456	-0.284412	0.461523	0.293764	0.573153	0.346896	-0.0366612	1.04825
xdada	-0.131736	-0.0953068	-0.438386	-0.173411	-0.303102	-0.314232	-0.392179	-0.393087
xdaad	0.626082	-0.216743	0.266648	0.603671	0.450585	0.244179	0.433848	0.683375
xadda	0.0127883	0.239139	-0.067841	0.3263	-0.0535044	-0.0321774	0.0401353	0.0340896
xadad	0.848959	-0.0376153	0.226376	0.614748	0.271687	0.231435	0.263467	0.302193
xaadd	0.763079	-0.00406916	0.391965	0.371929	0.453494	0.451048	0.288147	0.304865
xddda	0.565782	0.27731	0.531798	0.799028	0.382103	0.345007	0.22563	1.10724
xddad	1.3528	-0.0557642	1.47008	1.10078	1.13246	0.849194	0.789041	1.90554
xdadd	0.999175	0.055514	1.09553	1.15575	0.666554	0.535768	0.638888	1.28275
xaddd	0.645263	0.250921	0.269571	0.513221	0.511118	0.488804	0.182116	0.351374
xdddd	1.64562	0.487685	1.58945	1.44003	1.31506	1.00869	0.545473	2.41927
Average	0.600621	0.0610773	0.370096	0.581222	0.350411	0.266243	0.193505	0.67698
