# Supplementary material for: The adaptive landscape of a metallo-enzyme is shaped by environment-dependent epistasis
Source: Nat Commun. 2021 Jun 23;12:3867. doi: 10.1038/s41467-021-23943-x (PMC8222346; doi:10.1038/s41467-021-23943-x)
Supplement: Supplementary file 4 — Source Data [file 41467_2021_23943_MOESM4_ESM.zip › Figure5a_data.xlsx]

## Sheet: 72x193
72x193 interactions
Ca	0.0903483
Cd	0.0181732
Co	0.113172
Cu	0.160562
Mg	0.13153
Mn	0.0937965
Ni	0.0636952
Zn	0.178741

## Sheet: 72x258
72x258 interactions
Ca	-0.218397
Cd	-0.0653799
Co	-0.0688753
Cu	-0.0681202
Mg	-0.134897
Mn	-0.121157
Ni	-0.098237
Zn	-0.128864

## Sheet: 72x271
72x271 interactions
Ca	0.0113784
Cd	0.0562579
Co	0.0658978
Cu	0.0742018
Mg	0.104109
Mn	0.0857695
Ni	0.112442
Zn	0.0453049

## Sheet: 72x273
72x273 interactions
Ca	0.0460951
Cd	-0.0374639
Co	0.107863
Cu	0.013744
Mg	0.0690769
Mn	0.0500989
Ni	0.0113014
Zn	0.150905

## Sheet: 193x258
193x258 interactions
Ca	0.00827627
Cd	0.0248674
Co	-0.00139602
Cu	-0.011878
Mg	0.0030253
Mn	-0.00308909
Ni	0.00828471
Zn	-0.0121315

## Sheet: 193x271
193x271 interactions
Ca	0.0265622
Cd	0.0172389
Co	0.0141578
Cu	0.0368751
Mg	0.0147127
Mn	0.0143037
Ni	0.0268316
Zn	0.0211903

## Sheet: 193x273
193x273 interactions
Ca	0.0983555
Cd	0.0438026
Co	0.110405
Cu	0.086195
Mg	0.0975343
Mn	0.0740014
Ni	0.0384249
Zn	0.154027

## Sheet: 258x271
258x271 interactions
Ca	0.159772
Cd	-0.106609
Co	0.0493747
Cu	0.0915229
Mg	0.111076
Mn	0.0931669
Ni	0.0199785
Zn	0.144125

## Sheet: 258x273
258x273 interactions
Ca	-0.0206177
Cd	0.0563404
Co	0.0135126
Cu	-0.0060069
Mg	-0.000674454
Mn	0.0204322
Ni	0.000363781
Zn	-0.0200707

## Sheet: 271x273
271x273 interactions
Ca	0.177737
Cd	-0.00440316
Co	0.162063
Cu	0.109314
Mg	0.141507
Mn	0.115933
Ni	0.120044
Zn	0.154633
