# Supplementary material for: The adaptive landscape of a metallo-enzyme is shaped by environment-dependent epistasis
Source: Nat Commun. 2021 Jun 23;12:3867. doi: 10.1038/s41467-021-23943-x (PMC8222346; doi:10.1038/s41467-021-23943-x)
Supplement: Supplementary file 4 — Source Data [file 41467_2021_23943_MOESM4_ESM.zip › Figure5B_data.xlsx]

## Sheet: Sheet1
Effect of 271
Number of prior mutations	0	1	2	3	4
Ca	-1.00381	-1.01051	-0.716947	-0.418065	0.661769
		-0.69894	-0.739707	-0.106601
		-0.122776	-0.126739	0.391204
		-0.725491	-0.380685	0.251789
			-0.414973
			0.665183
Cd	0.245775	0.014285	0.260097	-0.224199	-0.0138244
		0.211796	-0.212604	0.488746
		-0.350812	0.0766277	-0.0617831
		-0.0263394	-0.446669	-0.434887
			-0.138018
			-0.533753
Co	-0.651496	-0.95727	-0.919876	-0.674523	0.383133
		-0.687727	-0.985977	0.088684
		-0.906067	-0.400546	0.547939
		-0.526932	-0.782873	-0.44546
			-0.707634
			-0.318977
Cu	-0.381229	-0.909827	-0.476664	-0.0668819	0.574118
		-0.400739	-0.709747	0.330351
		-0.280241	0.0437762	0.619415
		-0.725709	-0.306389	-0.119468
			-0.727015
			-0.0291288
Mg	-0.598697	-0.943446	-0.578873	-0.177965	0.754989
		-0.686354	-0.281867	-0.0195702
		-0.714029	-0.18457	0.687789
		-0.528537	-0.69214	-0.127518
			-0.64643
			-0.0813102
Mn	-0.684031	-0.509224	-0.378412	-0.206382	0.457298
		-0.59622	-0.215397	0.123886
		-0.46307	-0.181074	0.634603
		-0.4717	-0.449198	0.0717833
			-0.440908
			0.0140202
Ni	-0.653017	-0.835095	-0.482984	-0.150053	0.169791
		-0.611064	-0.554464	0.342718
		-0.773425	0.073929	0.476603
		-0.411542	-0.619241	-0.47726
			-0.501234
			-0.510929
Zn	-0.793902	-1.26424	-0.981133	-0.661842	0.65019
		-0.662762	-0.991929	-0.123843
		-0.441149	-0.357848	0.683905
		-0.821004	-0.448791	-0.131507
			-1.07288
			-0.124497
