# Supplementary material for: The adaptive landscape of a metallo-enzyme is shaped by environment-dependent epistasis
Source: Nat Commun. 2021 Jun 23;12:3867. doi: 10.1038/s41467-021-23943-x (PMC8222346; doi:10.1038/s41467-021-23943-x)
Supplement: Supplementary file 4 — Source Data [file 41467_2021_23943_MOESM4_ESM.zip › Figure5C_data.xlsx]

## Sheet: Sheet1
Change in effect after 271
	72	193	258	273
Ca	0.0455135	0.106249	0.63909	0.710947
Cd	0.225031	0.0689556	-0.426437	-0.0176126
Co	0.263591	0.0566311	0.197499	0.648252
Cu	0.296807	0.1475	0.366092	0.437257
Mg	0.416438	0.0588509	0.444303	0.566027
Mn	0.343078	0.057215	0.372668	0.46373
Ni	0.44977	0.107327	0.079914	0.480177
Zn	0.18122	0.0847611	0.576499	0.618532
